# Supplementary material for: The Role of Eif6 in Skeletal Muscle Homeostasis Revealed by Endurance Training Co-expression Networks
Source: Cell Rep. 2017 Nov 7;21(6):1507–20. doi: 10.1016/j.celrep.2017.10.040 (PMC5695912; doi:10.1016/j.celrep.2017.10.040)
Supplement: Table S7. Differentially Expressed Proteins in the Eif6 Mitochondrial Proteome, Related to Figure 4 [file mmc2.xlsx]

## Sheet: Up-regulated proteins
File S1 – Differentially expressed proteins in the Eif6 mitochondrial proteome, relates to Figure 4
Up-regulated proteins
Accession	Description	Gene Name	Genomic Location	FDR	log2 Fold Change
B1AVA4	Calcium channel voltage-dependent alpha 1F subunit OS=Mus musculus GN=Cacna1f PE=3 SV=1	Cacna1f	X	0.0556616	6.30463
D3YYQ0	Protein Gm5451 OS=Mus musculus GN=Gm5451 PE=4 SV=1	Gm5451	13	0.0192566	5.66585
Q6IM74	RTN2-C OS=Mus musculus GN=Rtn2 PE=2 SV=1	Rtn2	7	0.0793587	3.99435
Q99M71	Mammalian ependymin-related protein 1 OS=Mus musculus GN=Epdr1 PE=2 SV=1	Epdr1	13	0.0192566	3.94633
Q542E3	Carboxypeptidase A3, mast cell OS=Mus musculus GN=Cpa3 PE=2 SV=1	Cpa3	3	0.0380213	3.93041
G5E8J6	Histidine rich calcium binding protein, isoform CRA_a OS=Mus musculus GN=Hrc PE=4 SV=1	Hrc	7	0.0192566	3.74674
G3UX28	60S ribosomal protein L18 (Fragment) OS=Mus musculus GN=Rpl18 PE=4 SV=1	Rpl18	7	0.0192566	3.57553
Q3UBX0	Transmembrane protein 109 OS=Mus musculus GN=Tmem109 PE=1 SV=2	Tmem109	19	0.072927	3.48969
E9PWZ3	Protein Rpl3l OS=Mus musculus GN=Rpl3l PE=3 SV=1	Rpl3l	17	0.064193	3.36364
O89023	Tripeptidyl-peptidase 1 OS=Mus musculus GN=Tpp1 PE=1 SV=2	Tpp1	7	0.0192566	3.29831
Q3TMP8	Trimeric intracellular cation channel type A OS=Mus musculus GN=Tmem38a PE=1 SV=2	Tmem38a	8	0.097204	3.22289
P62717	60S ribosomal protein L18a OS=Mus musculus GN=Rpl18a PE=1 SV=1	Rpl18a	8	0.0882726	3.1499
Q3UFE8	Prosaposin, isoform CRA_e OS=Mus musculus GN=Psap PE=2 SV=1	Psap	10	0.0348688	3.04327
Q3TDS9	60S ribosomal protein L13a OS=Mus musculus GN=Rpl13a PE=2 SV=1	Rpl13a	7	0.0793587	2.98776
P10605	Cathepsin B OS=Mus musculus GN=Ctsb PE=1 SV=2	Ctsb	14	0.0348688	2.97917
P51660	Peroxisomal multifunctional enzyme type 2 OS=Mus musculus GN=Hsd17b4 PE=1 SV=3	Hsd17b4	18	0.0621254	2.5516
Q9CWK0	60S ribosomal protein L14 OS=Mus musculus GN=Rpl14 PE=2 SV=1	Rpl14	9	0.0348688	2.54053
Q5M8R8	Ribosomal protein, large, P0 OS=Mus musculus GN=Rplp0 PE=2 SV=1	Rplp0	5	0.0556616	2.41585
Q8R429	Sarcoplasmic/endoplasmic reticulum calcium ATPase 1 OS=Mus musculus GN=Atp2a1 PE=2 SV=1	Atp2a1	7	0.0976783	2.31172
A2A542	Calcium channel, voltage-dependent, beta 1 subunit OS=Mus musculus GN=Cacnb1 PE=4 SV=1	Cacnb1	11	0.0833241	2.28996
O54724	Polymerase I and transcript release factor OS=Mus musculus GN=Ptrf PE=1 SV=1	Ptrf	11	0.0556616	2.16588
Q6ZWX1	MCG1036414 OS=Mus musculus GN=Rpl35a PE=4 SV=1	Rpl35a	16	0.0556616	2.03338
Q3V1D3	AMP deaminase 1 OS=Mus musculus GN=Ampd1 PE=2 SV=1	Ampd1	3	0.0556616	1.91784
Q58E35	MCG10168 OS=Mus musculus GN=Rplp1 PE=4 SV=1	Rplp1	9	0.0348688	1.84786
B7ZBW3	Elongation factor 1-alpha OS=Mus musculus GN=Eef1a2 PE=3 SV=1	Eef1a2	2	0.0966561	1.59619
P24270	Catalase OS=Mus musculus GN=Cat PE=1 SV=4	Cat	2	0.072927	1.52561
D3YYN7	Sodium/potassium-transporting ATPase subunit alpha-2 OS=Mus musculus GN=Atp1a2 PE=3 SV=1	Atp1a2	1	0.0671837	1.39995
A2AL78	Aspartate-beta-hydroxylase OS=Mus musculus GN=Asph PE=4 SV=1	Asph	4	0.0963536	1.36774
P56379	6.8 kDa mitochondrial proteolipid OS=Mus musculus GN=Mp68 PE=2 SV=1	Mp68	12	0.0671837	1.25921
P18572	Basigin OS=Mus musculus GN=Bsg PE=1 SV=2	Bsg	10	0.097204	1.16249
O09165	Calsequestrin-1 OS=Mus musculus GN=Casq1 PE=2 SV=3	Casq1	1	0.087241	1.14411
F7CNJ1	Voltage-dependent L-type calcium channel subunit alpha-1S (Fragment) OS=Mus musculus GN=Cacna1s PE=3 SV=1	Cacna1s	1	0.0348688	1.13132
E9Q264	Protein Myh15 OS=Mus musculus GN=Myh15 PE=4 SV=1	Myh15	16	0.0556616	1.10661
F7B2D1	Synaptophysin-like protein 2 (Fragment) OS=Mus musculus GN=Sypl2 PE=4 SV=1	Sypl2	3	0.0716451	1.07086
Q0PD66	RAB1B, member RAS oncogene family, isoform CRA_c OS=Mus musculus GN=Rab1b PE=2 SV=1	Rab1b	19	0.0671837	1.0646
Q8BMD8	Calcium-binding mitochondrial carrier protein SCaMC-1 OS=Mus musculus GN=Slc25a24 PE=2 SV=1	Slc25a24	3	0.064193	1.05708
B2RTC8	Solute carrier family 25 (Mitochondrial carrier; adenine nucleotide translocator), member 31 OS=Mus musculus GN=Slc25a31 PE=2 SV=1	Slc25a31	3	0.0641949	1.00388
Q3TLP8	RAS-related C3 botulinum substrate 1, isoform CRA_a OS=Mus musculus GN=Rac1 PE=2 SV=1	Rac1	5	0.0801237	0.996825
Q546G4	Albumin 1 OS=Mus musculus GN=Alb PE=2 SV=1	Alb	5	0.0678091	0.980145
Q7JCY9	ATP synthase subunit a OS=Mus musculus GN=mt-Atp6 PE=3 SV=1	mt-Atp6	MT	0.064193	0.889788
Q3TLZ6	Protein Pet112l OS=Mus musculus GN=Pet112l PE=2 SV=1	Pet112l	3	0.0380213	0.81085
Q8CC88	Uncharacterized protein KIAA0564 homolog OS=Mus musculus GN=Kiaa0564 PE=2 SV=2	Kiaa0564	13	0.0801237	0.738431
Q924T2	28S ribosomal protein S2, mitochondrial OS=Mus musculus GN=Mrps2 PE=2 SV=1	Mrps2	2	0.0573921	0.703334
A2AAJ9	Obscurin OS=Mus musculus GN=Obscn PE=2 SV=2	Obscn	11	0.0966561	0.676912
A2ASM3	MCG128338 OS=Mus musculus GN=Mrpl23 PE=4 SV=1	Mrpl23	7	0.0556616	0.614052
Q9D6M3	Mitochondrial glutamate carrier 1 OS=Mus musculus GN=Slc25a22 PE=1 SV=1	Slc25a22	7	0.0556616	0.603723
Q9CZB0	Succinate dehydrogenase cytochrome b560 subunit, mitochondrial OS=Mus musculus GN=Sdhc PE=2 SV=1	Sdhc	1	0.0348688	0.533873
F6YNX9	Carbonyl reductase [NADPH] 2 (Fragment) OS=Mus musculus GN=Cbr2 PE=4 SV=1	Cbr2	11	0.0677593	0.521268
Q8C3X2	Coiled-coil domain-containing protein 90B, mitochondrial OS=Mus musculus GN=Ccdc90b PE=2 SV=1	Ccdc90b	7	0.0671837	0.413761
Q9CPR5	39S ribosomal protein L15, mitochondrial OS=Mus musculus GN=Mrpl15 PE=1 SV=1	Mrpl15	1	0.0678091	0.40593
Q9DCT2	NADH dehydrogenase [ubiquinone] iron-sulfur protein 3, mitochondrial OS=Mus musculus GN=Ndufs3 PE=1 SV=2	Ndufs3	2	0.0361461	0.345562
Q9CQV1	Mitochondrial import inner membrane translocase subunit TIM16 OS=Mus musculus GN=Pam16 PE=2 SV=1	Pam16	16	0.076838	0.33808
Q9CPQ8	ATP synthase subunit g, mitochondrial OS=Mus musculus GN=Atp5l PE=1 SV=1	Atp5l	9	0.0926459	0.331433
B1ASQ2	Apolipoprotein O OS=Mus musculus GN=Apoo PE=4 SV=1	Apoo	X	0.0802652	0.309976
Q9DB20	ATP synthase subunit O, mitochondrial OS=Mus musculus GN=Atp5o PE=1 SV=1	Atp5o	16	0.0192566	0.308769
H7BX88	Carnitine O-acetyltransferase OS=Mus musculus GN=Crat PE=3 SV=1	Crat	2	0.0573921	0.296105
D3Z5K6	Protein Gm15118 OS=Mus musculus GN=Gm15118 PE=4 SV=1	Gm15118	7	0.0679604	0.283403
P56135	ATP synthase subunit f, mitochondrial OS=Mus musculus GN=Atp5j2 PE=1 SV=3	Atp5j2	5	0.0348688	0.278345
F6ZFT1	Acyl carrier protein (Fragment) OS=Mus musculus GN=Ndufab1 PE=3 SV=1	Ndufab1	7	0.0678091	0.273322
Q9CQZ5	NADH dehydrogenase [ubiquinone] 1 alpha subcomplex subunit 6 OS=Mus musculus GN=Ndufa6 PE=1 SV=1	Ndufa6	15	0.0348688	0.244583
Q9CZP5	Mitochondrial chaperone BCS1 OS=Mus musculus GN=Bcs1l PE=1 SV=1	Bcs1l	1	0.0621254	0.240916
Q3UMR5	Calcium uniporter protein, mitochondrial OS=Mus musculus GN=Mcu PE=2 SV=2	Mcu	10	0.05549	0.203682

## Sheet: Down-regulated proteins
Down-regulated proteins
Accession	Description	Gene Name	Genomic Location	FDR	log2FC
A2A4Z2	Troponin C2, fast OS=Mus musculus GN=Tnnc2 PE=4 SV=1	Tnnc2	2	0.0348688	-3.24939
Q545U6	Cytochrome c oxidase, subunit VIIIb OS=Mus musculus GN=Cox8b PE=2 SV=1	Cox8b	7	0.0926459	-2.76882
P40124	Adenylyl cyclase-associated protein 1 OS=Mus musculus GN=Cap1 PE=1 SV=4	Cap1	4	0.0856626	-2.18212
G3UWY0	Translation factor Guf1, mitochondrial (Fragment) OS=Mus musculus GN=Guf1 PE=3 SV=1	Guf1	5	0.0348688	-2.12633
Q9CQN6	Transmembrane protein 14C OS=Mus musculus GN=Tmem14c PE=1 SV=1	Tmem14c	13	0.0802652	-2.12183
D3YVK4	Mitochondrial import inner membrane translocase subunit Tim9 B OS=Mus musculus GN=Fxc1 PE=4 SV=1	Fxc1	7	0.0348688	-1.91789
Q1XG81	HIG1 domain family, member 1A OS=Mus musculus GN=Higd1a PE=2 SV=1	Higd1a	9	0.0573921	-1.82414
Q545G1	Putative uncharacterized protein OS=Mus musculus GN=Mylpf PE=2 SV=1	Mylpf	7	0.0793587	-1.70304
A2A6I0	Troponin T, fast skeletal muscle OS=Mus musculus GN=Tnnt3 PE=4 SV=1	Tnnt3	7	0.0793587	-1.54493
Q9D6T9	28S ribosomal protein S36, mitochondrial OS=Mus musculus GN=Mrps36 PE=4 SV=1	Mrps36	13	0.023895	-1.47131
G3UW73	MCG129639 OS=Mus musculus GN=Gm6736 PE=4 SV=1	Gm6736	12	0.0793587	-1.32987
Q9CQX2	Cytochrome b5 type B OS=Mus musculus GN=Cyb5b PE=1 SV=1	Cyb5b	8	0.0793587	-1.30816
P36552	Coproporphyrinogen-III oxidase, mitochondrial OS=Mus musculus GN=Cpox PE=1 SV=2	Cpox	16	0.0621254	-1.19174
Q9WTP6	Adenylate kinase 2, mitochondrial OS=Mus musculus GN=Ak2 PE=1 SV=5	Ak2	4	0.0343799	-0.96901
Q9CZN8	Glutamyl-tRNA(Gln) amidotransferase subunit A, mitochondrial OS=Mus musculus GN=Qrsl1 PE=2 SV=1	Qrsl1	10	0.0348688	-0.965372
Q9D7J4	Cytochrome c oxidase protein 20 homolog OS=Mus musculus GN=Cox20 PE=2 SV=1	Cox20	1	0.0412869	-0.932375
Q8K4F5	Abhydrolase domain-containing protein 11 OS=Mus musculus GN=Abhd11 PE=2 SV=1	Abhd11	5	0.0348688	-0.910653
Q7JCY6	NADH-ubiquinone oxidoreductase chain 4 OS=Mus musculus GN=mt-Nd4 PE=3 SV=1	mt-Nd4	MT	0.0380213	-0.840633
Q4VA32	Thioesterase superfamily member 2 OS=Mus musculus GN=Acot13 PE=2 SV=1	Acot13	13	0.0671837	-0.811233
Q9CXV1	Succinate dehydrogenase [ubiquinone] cytochrome b small subunit, mitochondrial OS=Mus musculus GN=Sdhd PE=2 SV=2	Sdhd	9	0.0729572	-0.789899
P97478	Ubiquinone biosynthesis protein COQ7 homolog OS=Mus musculus GN=Coq7 PE=2 SV=3	Coq7	7	0.0363741	-0.77184
Q9JHW2	Omega-amidase NIT2 OS=Mus musculus GN=Nit2 PE=1 SV=1	Nit2	16	0.0695926	-0.771549
D3Z7P3	Glutaminase kidney isoform, mitochondrial OS=Mus musculus GN=Gls PE=1 SV=1	Gls	1	0.0926459	-0.763485
F8WJI3	Coiled-coil domain-containing protein 58 OS=Mus musculus GN=Ccdc58 PE=4 SV=1	Ccdc58	16	0.0793587	-0.736614
Q8CBU2	Deoxyguanosine kinase, isoform CRA_a OS=Mus musculus GN=Dguok PE=2 SV=1	Dguok	6	0.0646474	-0.704331
A2A5W4	Glutaredoxin 2 (Thioltransferase) OS=Mus musculus GN=Glrx2 PE=2 SV=1	Glrx2	1	0.0684459	-0.699296
Q9CY16	28S ribosomal protein S28, mitochondrial OS=Mus musculus GN=Mrps28 PE=2 SV=1	Mrps28	3	0.0348688	-0.675544
Q8BP40	Lysophosphatidic acid phosphatase type 6 OS=Mus musculus GN=Acp6 PE=2 SV=1	Acp6	3	0.0963536	-0.667014
G3X9M0	28S ribosomal protein S29, mitochondrial OS=Mus musculus GN=Dap3 PE=4 SV=1	Dap3	3	0.0802652	-0.661493
Q8K0Z7	Translational activator of cytochrome c oxidase 1 OS=Mus musculus GN=Taco1 PE=2 SV=1	Taco1	11	0.0833221	-0.655314
Q7TNS2	Mitochondrial inner membrane organizing system protein 1 OS=Mus musculus GN=Minos1 PE=2 SV=1	Minos1	4	0.0918792	-0.640638
Q9D8W7	OCIA domain-containing protein 2 OS=Mus musculus GN=Ociad2 PE=2 SV=1	Ociad2	5	0.0491134	-0.638884
Q8BGT5	Alanine aminotransferase 2 OS=Mus musculus GN=Gpt2 PE=2 SV=1	Gpt2	8	0.0833221	-0.635869
A2A9T8	Mitochondrial ribosomal protein L45 OS=Mus musculus GN=Mrpl45 PE=4 SV=1	Mrpl45	11	0.0678091	-0.634576
Q99LX0	Protein DJ-1 OS=Mus musculus GN=Park7 PE=1 SV=1	Park7	4	0.0963536	-0.62005
Q6P8I6	Cytochrome c oxidase assembly protein COX11, mitochondrial OS=Mus musculus GN=Cox11 PE=2 SV=1	Cox11	11	0.0966561	-0.610727
G5E814	MCG5603 OS=Mus musculus GN=Ndufa11 PE=4 SV=1	Ndufa11	17	0.0918792	-0.609894
B2RPU8	MCG130675 OS=Mus musculus GN=2410018M08Rik PE=2 SV=1	2410018M08Rik	5	0.0963536	-0.602404
Q5RL20	39S ribosomal protein L43, mitochondrial OS=Mus musculus GN=Mrpl43 PE=2 SV=1	Mrpl43	19	0.0793587	-0.594355
Q9DB60	Prostamide/prostaglandin F synthase OS=Mus musculus GN=Fam213b PE=1 SV=1	Fam213b	4	0.072927	-0.58648
Q8BGC4	Zinc-binding alcohol dehydrogenase domain-containing protein 2 OS=Mus musculus GN=Zadh2 PE=2 SV=1	Zadh2	18	0.0192566	-0.556325
Q8BJ03	Cytochrome c oxidase assembly protein COX15 homolog OS=Mus musculus GN=Cox15 PE=2 SV=1	Cox15	19	0.0464919	-0.495275
Q54AC6	Cox17p OS=Mus musculus GN=Cox17 PE=2 SV=1	Cox17	16	0.0348688	-0.492015
Q8BTX9	Inactive hydroxysteroid dehydrogenase-like protein 1 OS=Mus musculus GN=Hsdl1 PE=2 SV=1	Hsdl1	8	0.0560779	-0.484227
Q8BIJ6	Isoleucine--tRNA ligase, mitochondrial OS=Mus musculus GN=Iars2 PE=2 SV=1	Iars2	1	0.097204	-0.465733
Q8R2Q4	Ribosome-releasing factor 2, mitochondrial OS=Mus musculus GN=Gfm2 PE=2 SV=2	Gfm2	13	0.0678091	-0.437094
D3YX27	Serine protease HTRA2, mitochondrial OS=Mus musculus GN=Htra2 PE=4 SV=1	Htra2	6	0.0695926	-0.436665
Q9D6K8	FUN14 domain-containing protein 2 OS=Mus musculus GN=Fundc2 PE=2 SV=1	Fundc2	X	0.01394	-0.410372
A2AIW8	Peptidase (Mitochondrial processing) alpha OS=Mus musculus GN=Pmpca PE=3 SV=1	Pmpca	2	0.0801237	-0.401883
Q3TG75	Ornithine aminotransferase, isoform CRA_b OS=Mus musculus GN=Oat PE=2 SV=1	Oat	7	0.0793587	-0.396046
Q8BIG7	Catechol O-methyltransferase domain-containing protein 1 OS=Mus musculus GN=Comtd1 PE=2 SV=1	Comtd1	14	0.0716451	-0.372595
A2AJ87	MCG55255 OS=Mus musculus GN=Mrpl41 PE=4 SV=1	Mrpl41	2	0.0793587	-0.343224
Q9Z2I9	Succinyl-CoA ligase [ADP-forming] subunit beta, mitochondrial OS=Mus musculus GN=Sucla2 PE=1 SV=2	Sucla2	14	0.0926459	-0.342908
Q8CHT0	Delta-1-pyrroline-5-carboxylate dehydrogenase, mitochondrial OS=Mus musculus GN=Aldh4a1 PE=1 SV=3	Aldh4a1	4	0.097204	-0.338041
Q8QZS1	3-hydroxyisobutyryl-CoA hydrolase, mitochondrial OS=Mus musculus GN=Hibch PE=1 SV=1	Hibch	1	0.064193	-0.269189
Q9CXW2	28S ribosomal protein S22, mitochondrial OS=Mus musculus GN=Mrps22 PE=2 SV=1	Mrps22	9	0.097204	-0.266939
Q99N96	39S ribosomal protein L1, mitochondrial OS=Mus musculus GN=Mrpl1 PE=1 SV=2	Mrpl1	5	0.0801237	-0.225592
Q3UN47	Endonuclease G OS=Mus musculus GN=Endog PE=2 SV=1	Endog	2	0.0992182	-0.193581
