# Supplementary material for: The Role of Eif6 in Skeletal Muscle Homeostasis Revealed by Endurance Training Co-expression Networks
Source: Cell Rep. 2017 Nov 7;21(6):1507–20. doi: 10.1016/j.celrep.2017.10.040 (PMC5695912; doi:10.1016/j.celrep.2017.10.040)
Supplement: Table S8. Statistical Analysis of Eif6 Polysomal Microarray Data Compared to WT, Related to Figure 4 [file mmc3.xlsx]

## Sheet: Polysome mRNA profiling
File S2 – Statistical analysis of Eif6 polysomal microarray data compared to WT, relates to Figure 4
Probes	Genes	HET Mean Ratio Poly/Total	WT Mean Ratio Poly/Total	Difference of Ratios	P value	t-statistic
A_55_P2034740	Exosc2	-0.0846116	-0.622425	0.537814	1.97e-05	23.4313
A_55_P2145557		-0.14071	-0.778504	0.637794	4.05e-05	19.5394
A_51_P110841	Mrps35	0.130584	-0.405883	0.536466	4.91e-05	18.6109
A_51_P453167	Carkd	0.178826	-0.160673	0.339499	5.96e-05	17.7193
A_51_P279552	Cav2	-0.183961	-0.867187	0.683225	7.36e-05	16.8005
A_52_P466090	Samhd1	0.166524	-0.252901	0.419425	7.67e-05	16.6245
A_55_P2080902		0.131746	-0.121949	0.253695	0.000112578	15.0841
A_51_P390538	Mpeg1	0.281897	-0.117843	0.39974	0.000142604	14.2053
A_51_P173678	Slc10a6	0.058594	-0.298644	0.357238	0.000163307	13.724
A_51_P514961	Tiparp	-0.148716	-0.656168	0.507452	0.00018788	13.243
A_52_P644972	Mzt1	-0.792769	-1.31663	0.523864	0.000237066	12.4804
A_51_P198387	Uckl1	0.394264	0.0783759	0.315888	0.00023883	12.4568
A_51_P242201	Naaa	0.353931	-0.383973	0.737903	0.00030612	11.6907
A_51_P480320	Usp24	0.0302077	-0.184281	0.214488	0.000318976	11.5682
A_55_P2077994	Ube2v2	-0.286335	-1.09455	0.808219	0.000342895	11.3558
A_51_P101228	Gmeb2	-0.0675289	-0.280316	0.212787	0.000350686	11.2905
A_55_P1995503	Gm5643	-0.334943	-1.18929	0.854348	0.000353777	11.2651
A_51_P435068	Acadsb	-0.107374	-1.42945	1.32208	0.000392035	10.972
A_55_P1955239	Rps6	-1.24063	-1.94198	0.701346	0.000398865	10.9235
A_30_P01032063		-0.0214883	-0.559497	0.538009	0.000403041	10.8943
A_55_P1993636	Rab9	-0.27892	-1.16055	0.881628	0.000438984	10.6576
A_55_P2125823		0.228949	-1.63658	1.86553	0.000446741	10.6096
A_55_P2079054	Ndufv1	0.881706	0.11035	0.771356	0.00045188	10.5784
A_30_P01033236		-1.32496	-1.97459	0.64963	0.0004527	10.5735
A_55_P2152305	Atp5h	0.779873	0.301272	0.478601	0.00046154	10.521
A_55_P2058923	Wbscr22	0.327201	-0.159948	0.48715	0.000496294	10.326
A_51_P254805	Kif4	0.0316338	-0.131503	0.163137	0.000507976	10.2643
A_51_P105408	Alg14	-0.163628	-0.778925	0.615296	0.000566031	9.98157
A_52_P122572	Rasgrp4	-0.0878734	-0.577306	0.489432	0.000571241	9.95797
A_66_P123527	Ndufb4	0.33411	-0.0434227	0.377532	0.000574437	9.94363
A_51_P398260	Tppp	0.367595	-0.090968	0.458563	0.000591601	9.86825
A_52_P86517	Cbwd1	0.0633329	-0.565735	0.629068	0.00059226	9.86541
A_52_P10041	Akr1b3	0.204875	-0.351039	0.555914	0.000682644	9.50932
A_55_P2138070		-0.783083	-1.45217	0.669085	0.000709917	9.41323
A_55_P1994668	Tti1	-0.102927	-0.929345	0.826418	0.000712734	9.40357
A_51_P105408	Alg14	-0.0671043	-0.390374	0.323269	0.000744571	9.29754
A_51_P407675	Zrsr1	0.291614	-0.352809	0.644423	0.000750933	9.27703
A_51_P129720	Hectd3	0.300796	-0.0742198	0.375016	0.00075094	9.27701
A_30_P01031326		-0.317393	-1.46651	1.14912	0.00076216	9.24135
A_55_P2109486	Gm885	-0.0299994	-0.657125	0.627125	0.000785292	9.16985
A_55_P2098683	St7l	-0.209567	-0.568464	0.358897	0.000819944	9.06749
A_55_P2152304	Atp5h	0.885259	0.294964	0.590295	0.000832661	9.03126
A_51_P279552	Cav2	-0.0944428	-0.994568	0.900125	0.000834657	9.02564
A_55_P2106956	Gm5523	0.449551	-0.622825	1.07238	0.000867609	8.93514
A_55_P2018559	Morf4l1	-0.190741	-1.38187	1.19113	0.000906621	8.83335
A_51_P125260	Acaa2	0.365597	-0.145741	0.511338	0.000914099	8.81446
A_55_P2048730		-0.90222	-1.71451	0.81229	0.000919747	8.80031
A_55_P2018557		-0.126166	-0.861156	0.73499	0.000983886	8.6469
A_55_P2033780	Fabp3	1.01348	0.568204	0.445276	0.00109628	8.40586
A_51_P448203	Cnbp	-0.192827	-1.89068	1.69786	0.00111112	8.37632
A_51_P316523	Irf2	0.0903648	-0.243869	0.334234	0.00111204	8.37449
A_66_P119429		-1.22828	-1.99565	0.767369	0.00112237	8.35424
A_52_P536293		-0.680471	-1.21428	0.533809	0.00112429	8.35051
A_66_P119420	Foxk1	-0.0782676	-0.412582	0.334314	0.00115798	8.28617
A_55_P2125496	Gm10731	-0.319907	-1.10966	0.789755	0.00118108	8.24338
A_55_P2185548	Cdk8	-0.29416	-0.690147	0.395987	0.00118347	8.23902
A_55_P2022434	Gpi1	0.352652	-0.472014	0.824666	0.00119193	8.22365
A_55_P2002079		-0.74998	-1.45837	0.708394	0.00119387	8.22013
A_51_P279552	Cav2	-0.0788663	-0.989931	0.911064	0.00121197	8.18776
A_30_P01019332		0.178297	-0.322029	0.500326	0.0012218	8.17043
A_51_P125260	Acaa2	0.426006	-0.150541	0.576547	0.0012263	8.16254
A_55_P2177103	Slc25a5	-0.0283646	-0.564291	0.535926	0.00124854	8.12413
A_55_P2169879		-1.64263	-2.19758	0.554957	0.00133993	7.97471
A_51_P246816	Napa	0.0905227	-0.462487	0.55301	0.00135311	7.95421
A_51_P256665	Pon3	0.0921645	-0.235495	0.32766	0.00136184	7.94077
A_51_P176352	Ndrg2	0.759461	-0.346328	1.10579	0.00138693	7.90271
A_52_P419373	Lrrc39	-0.00979613	-0.526036	0.51624	0.00139157	7.89576
A_51_P108334	Slc25a4	0.748475	-0.413384	1.16186	0.00140685	7.87309
A_51_P120093	Snx10	-0.115292	-0.714392	0.5991	0.00140779	7.8717
A_55_P2026445	Tfam	-0.137303	-0.983703	0.846401	0.00141788	7.85691
A_51_P284793	Ints12	0.00316223	-0.443675	0.446837	0.00144005	7.82487
A_55_P2006476		-0.296099	-1.00879	0.712689	0.00146267	7.79279
A_51_P125260	Acaa2	0.369432	-0.244119	0.613552	0.00146379	7.79121
A_52_P676063	Tmem126b	-0.0332718	-0.652484	0.619212	0.00148402	7.76307
A_55_P1972969		-0.860089	-1.92984	1.06975	0.00150652	7.73231
A_55_P2131579		-1.80478	-2.58893	0.784141	0.00152988	7.70098
A_51_P253633	Mrps9	0.134094	-0.730194	0.864288	0.00154604	7.67966
A_52_P451073	Tnfrsf21	0.462037	-0.501834	0.963871	0.00159369	7.61832
A_55_P1967483		-0.37695	-0.996358	0.619409	0.00161574	7.59071
A_55_P2096465	Gm6238	-1.25893	-1.96131	0.702384	0.00162099	7.58421
A_51_P100787	Snw1	-0.0629402	-0.508834	0.445894	0.00162765	7.57598
A_55_P1972204	Fam160b2	-0.0306061	-0.503298	0.472692	0.00163969	7.56124
A_51_P110035	Pik3r4	0.000115353	-0.362644	0.362759	0.00166671	7.52862
A_55_P2017677	Cap2	0.466593	-1.57765	2.04424	0.00172415	7.4614
A_55_P2153941	Zfp386	-0.639647	-1.52414	0.884496	0.00174189	7.4412
A_55_P2050298		-0.702327	-1.30374	0.601417	0.00177309	7.40627
A_51_P421804	Timm9	-0.169288	-0.786405	0.617116	0.00178272	7.39565
A_55_P2016119	Sgcb	0.28914	-0.651884	0.941024	0.00182809	7.34652
A_55_P2008567	Rps6	-0.465986	-1.0932	0.627218	0.00183931	7.3346
A_51_P189269	Mbnl2	-0.301229	-1.10383	0.802601	0.00184417	7.32947
A_65_P06453	Nup35	-0.180613	-0.772494	0.591881	0.00184568	7.32788
A_52_P84901	Slc44a1	-0.112403	-0.536097	0.423694	0.0018846	7.2874
A_55_P2143832	Col4a4	0.0769875	-0.139859	0.216846	0.00192189	7.24957
A_55_P2059095	Fignl2	0.157763	-0.227915	0.385678	0.00193052	7.24094
A_51_P328400	Cops2	-0.195631	-1.22441	1.02878	0.00194631	7.22528
A_30_P01017895		0.154694	-0.214123	0.368817	0.00197405	7.19814
A_55_P2112355		-0.242837	-0.678505	0.435668	0.00197677	7.19551
A_52_P174915	Gja1	0.0294072	-0.326694	0.356101	0.00206572	7.11171
A_51_P155313	Gsto1	0.282652	-0.643847	0.926499	0.00210182	7.07897
A_55_P2025626	Gm13238	0.149438	-0.531751	0.681188	0.00212697	7.05656
A_51_P512783	Fam82b	-0.0224846	-0.789619	0.767134	0.00213462	7.04981
A_55_P1977699		-0.763285	-1.38739	0.62411	0.00214791	7.03815
A_55_P2030433	Gpi1	0.314746	-0.378134	0.69288	0.00218576	7.00544
A_52_P260629	Cpne3	-0.0285656	-0.54756	0.518995	0.00219603	6.99668
A_55_P2141654		-0.696805	-1.25631	0.559502	0.00222464	6.97255
A_55_P2053718	Pink1	0.433014	-0.394681	0.827696	0.00223305	6.96553
A_55_P2069392		0.129797	-1.29878	1.42858	0.0022471	6.95387
A_30_P01025726		0.21343	-0.128409	0.341839	0.00225081	6.95081
A_55_P2096187	Hax1	0.576618	0.199888	0.37673	0.00228537	6.92258
A_51_P499551	Cd276	0.153227	-0.16476	0.317987	0.0022904	6.91851
A_51_P165060	Slc22a5	-0.26549	-0.400592	0.135102	0.0022916	6.91754
A_55_P2187038	Tpm1	0.279401	-0.438149	0.71755	0.00235351	6.86841
A_55_P2034828	Pias3	0.0173715	-0.212863	0.230235	0.0023973	6.83461
A_51_P282424	Eapp	-0.250069	-0.849115	0.599046	0.00243617	6.80525
A_51_P108334	Slc25a4	0.784735	-0.415963	1.2007	0.00244621	6.79775
A_55_P2120433	Wdr12	0.117813	-0.305212	0.423025	0.00247088	6.7795
A_52_P550932	H1f0	0.127457	-0.263416	0.390872	0.0024721	6.77861
A_55_P2153067	2610028H24Rik	-0.106944	-0.556631	0.449687	0.00250957	6.75133
A_30_P01024140		0.0586032	-0.0778924	0.136496	0.00254297	6.72744
A_55_P2183551	Gm6010	-1.68495	-2.25189	0.566944	0.00254923	6.723
A_55_P2091245		0.5637	-0.66307	1.22677	0.00256315	6.71319
A_55_P2067076		0.341446	0.036385	0.305061	0.00256393	6.71264
A_51_P262101	Ptcd2	-0.216373	-0.731874	0.5155	0.00258336	6.69906
A_51_P365409	Rpusd4	0.065181	-0.382918	0.448099	0.00260306	6.68541
A_55_P2011747	Lsg1	0.292708	-0.324658	0.617366	0.00260608	6.68333
A_52_P96748	Ttc30b	-0.00161868	-0.353103	0.351484	0.00271478	6.61036
A_55_P1953133		-0.696617	-1.21819	0.521576	0.00271538	6.60997
A_66_P115996	Ccbl1	0.495197	-0.0573101	0.552507	0.00271579	6.6097
A_51_P108334	Slc25a4	0.740719	-0.422043	1.16276	0.00272081	6.60642
A_55_P2007510	Pef1	0.65923	0.160439	0.498791	0.002734	6.59783
A_30_P01028539		0.0578056	-0.0148283	0.0726339	0.00273647	6.59623
A_52_P67200	Stt3b	-0.537935	-1.22456	0.686627	0.00276954	6.57495
A_30_P01022224		0.182782	-0.206593	0.389375	0.00278887	6.56266
A_52_P496628	2700081O15Rik	0.21444	-0.157968	0.372408	0.00282921	6.53734
A_51_P108334	Slc25a4	0.781736	-0.440921	1.22266	0.00287312	6.51027
A_55_P1987483	Pgm2	0.489492	-0.38549	0.874982	0.00288821	6.50109
A_51_P125446	Lzic	0.34231	-0.0685106	0.41082	0.00292108	6.48129
A_51_P365952	Trdmt1	0.141044	-0.446756	0.5878	0.00292938	6.47633
A_30_P01019310		0.0949023	-0.600281	0.695183	0.00298262	6.44494
A_55_P2012984	Ldha	0.342157	-0.687593	1.02975	0.0029832	6.44461
A_52_P380329	Papd7	-0.0809422	-0.370467	0.289524	0.00298923	6.4411
A_52_P420712	Pja2	-0.245729	-0.821658	0.575929	0.00299057	6.44032
A_55_P2053398	Lilrb3	0.0491602	-0.667985	0.717145	0.00301661	6.42527
A_51_P387235	Nampt	-0.27458	-1.41005	1.13547	0.00302537	6.42024
A_55_P2065567	Chac2	-0.105797	-0.797185	0.691388	0.00306804	6.396
A_55_P1954276	Emid1	-0.150383	-0.469253	0.318871	0.00309922	6.37855
A_55_P1956728		-1.05959	-1.40624	0.346649	0.00313799	6.35715
A_55_P2140780	Clip4	-0.0488195	-1.16264	1.11382	0.00313834	6.35696
A_55_P2139625	Gtf2a2	-0.56258	-0.977923	0.415343	0.00321042	6.31803
A_55_P1977548	Mapk1	-0.240259	-1.32694	1.08668	0.0032558	6.29407
A_30_P01029277		0.0699163	-0.319369	0.389285	0.00327868	6.28215
A_55_P1955891	Rad51c	0.453555	0.0402207	0.413335	0.00333032	6.25561
A_52_P321627		-0.872837	-1.31684	0.444005	0.00333344	6.25402
A_55_P2002465	Zfp747	0.104179	-0.184099	0.288278	0.0033374	6.252
A_55_P2083093	Haus7	0.236247	-0.588866	0.825113	0.0033386	6.25139
A_51_P108190	Rpl23	-0.658336	-1.25427	0.595937	0.00333901	6.25119
A_52_P426870	Fam178a	0.168095	-0.348793	0.516888	0.00333922	6.25108
A_30_P01024884		0.198805	-0.060095	0.2589	0.00337506	6.23302
A_30_P01017555		0.31113	-0.0702086	0.381339	0.00338976	6.22567
A_51_P286946	Lhpp	0.188237	-0.155257	0.343494	0.00339367	6.22372
A_55_P1994942	Rorc	0.0645776	-0.249116	0.313693	0.00341632	6.21251
A_51_P248705	Cse1l	-0.596322	-1.59907	1.00275	0.00343027	6.20564
A_55_P2058152	Smek2	0.24339	-0.166278	0.409668	0.00345145	6.19528
A_55_P2003398	Fam82b	-0.196107	-0.509275	0.313168	0.00345796	6.19211
A_51_P279552	Cav2	0.052794	-0.919394	0.972188	0.00350566	6.16912
A_55_P1991723	Alkbh3	0.0874448	-0.66393	0.751375	0.00356316	6.14191
A_52_P72839	Sec23a	-0.0119843	-0.960216	0.948232	0.00357589	6.13596
A_66_P115116	Wwtr1	-0.175487	-1.10661	0.93112	0.00357844	6.13477
A_55_P2053929		-0.79067	-1.47045	0.679779	0.0035919	6.12851
A_52_P615952	Qk	0.185375	-0.90868	1.09406	0.00361928	6.11587
A_51_P211854	Selp	0.215228	-0.239075	0.454303	0.00364187	6.10552
A_55_P2151675		0.174629	-0.192113	0.366741	0.00365101	6.10136
A_30_P01022157		0.15317	-0.397534	0.550704	0.00366035	6.09712
A_66_P111840	Gm11362	-0.84814	-1.3746	0.526465	0.00369153	6.08306
A_51_P302149	Cfl2	-0.230677	-1.33162	1.10094	0.00372089	6.06996
A_30_P01020428		0.317154	-0.0197318	0.336886	0.00376308	6.05134
A_55_P2182867	Sgcb	0.220972	-0.567872	0.788844	0.00381466	6.02893
A_52_P451378	Twsg1	-0.148017	-0.590795	0.442778	0.00382025	6.02652
A_55_P1953475		0.438136	-0.291819	0.729955	0.00382158	6.02595
A_55_P2003158	Wwp1	0.0707358	-0.5964	0.667136	0.00386379	6.00793
A_55_P2449750	1700047I17Rik2	0.0242035	-0.274476	0.29868	0.00388213	6.00017
A_51_P494481	Snx30	0.0997708	-0.104831	0.204601	0.0038834	5.99964
A_55_P2079520	Mpp1	0.102261	-0.502873	0.605135	0.00393614	5.97759
A_51_P108334	Slc25a4	0.747752	-0.470989	1.21874	0.00396336	5.96635
A_55_P2040497	Gm11517	-0.152505	-0.459715	0.30721	0.00401719	5.9444
A_51_P520139	Gm5918	-0.214938	-1.03474	0.819804	0.00402341	5.94189
A_51_P195100	Vps4b	-0.0793867	-0.935184	0.855798	0.00407478	5.92132
A_66_P135742	Wdr1	0.41788	0.0205409	0.397339	0.0040797	5.91937
A_51_P125260	Acaa2	0.320429	-0.174716	0.495145	0.00414066	5.8954
A_51_P108190	Rpl23	-0.493793	-1.25322	0.759426	0.00420299	5.87134
A_51_P490678	Trim68	0.231408	-0.307438	0.538847	0.00422678	5.86227
A_55_P2126470	Rpl7	-0.776195	-1.33971	0.563516	0.00423257	5.86007
A_55_P2102195	Lztfl1	-0.0235575	-0.353198	0.329641	0.00423727	5.85829
A_55_P2092776	Apoo	-0.375526	-1.56322	1.18769	0.0042548	5.85166
A_52_P552017	Zfyve20	-0.0704057	-0.534467	0.464062	0.00431095	5.83068
A_30_P01032707		0.0412797	-0.166477	0.207757	0.00435408	5.81478
A_55_P2002562	Sec11a	-0.142689	-0.626156	0.483466	0.00435596	5.81409
A_52_P121960		0.564639	-0.627731	1.19237	0.00435631	5.81397
A_55_P1981739	Donson	0.293201	-0.0482045	0.341405	0.00436934	5.8092
A_55_P2201145	Gm15760	0.0560959	-0.260619	0.316715	0.00436992	5.80899
A_55_P2082779	Rpl21	-0.997691	-1.91496	0.917267	0.00443198	5.78656
A_52_P16419	Gpd1	0.705673	-0.315866	1.02154	0.00450472	5.76074
A_51_P106752	Rnmt	0.100782	-0.291169	0.391951	0.00450811	5.75955
A_55_P2003720		-0.94125	-1.72942	0.788173	0.00452056	5.75519
A_55_P2110718	Npm1	-0.560814	-0.956811	0.395998	0.00454669	5.74608
A_55_P2109599		-0.225837	-0.878692	0.652855	0.00456185	5.74082
A_52_P66199	Fbxo11	-0.0395116	-0.601272	0.56176	0.00459529	5.72931
A_51_P108190	Rpl23	-0.525469	-1.29305	0.76758	0.00464583	5.71209
A_55_P2051044		0.317368	-1.70792	2.02529	0.00466574	5.70537
A_30_P01027928		0.173723	-0.50284	0.676564	0.00469433	5.69579
A_30_P01030407		0.163698	-0.120044	0.283743	0.00473969	5.68072
A_55_P2021119	Sun2	0.44628	0.29192	0.15436	0.00474634	5.67853
A_55_P1954925	A730011L01Rik	0.00907756	-0.527391	0.536469	0.00475907	5.67434
A_30_P01029012		-0.226124	-0.825124	0.599	0.00476832	5.67131
A_55_P2102578		-1.24071	-2.04363	0.802924	0.00478125	5.66708
A_55_P2125322		-1.20691	-1.87853	0.671618	0.00480566	5.65913
A_55_P2063471		0.253006	-0.559884	0.81289	0.00481269	5.65685
A_52_P153848	Prpf4b	0.0467569	-0.232098	0.278855	0.00481404	5.65641
A_55_P2094641	Kcnq1	0.214431	0.0246044	0.189827	0.00486128	5.6412
A_52_P65719	Spsb3	0.184578	-0.0653508	0.249929	0.00495613	5.61121
A_51_P108334	Slc25a4	0.668833	-0.424525	1.09336	0.00496055	5.60983
A_52_P95740	AI316807	-0.489731	-0.969241	0.479511	0.00496161	5.60949
A_55_P2060444	2810002N01Rik	-0.152846	-0.596995	0.444149	0.00496413	5.60871
A_65_P20699	Tlk2	-0.0152349	-0.58175	0.566515	0.00499979	5.59763
A_55_P2157770	Neu2	0.424046	-0.165439	0.589485	0.00502958	5.58845
A_55_P2024220		0.203561	-0.439401	0.642962	0.00503088	5.58806
A_51_P468126	Trim39	0.184968	-0.16019	0.345159	0.00505828	5.57968
A_55_P1993813		-1.04774	-1.51854	0.470806	0.00507638	5.57417
A_51_P353392	Cript	-0.394485	-1.02136	0.626878	0.00515364	5.55094
A_55_P2011674	Rpl17	-1.39643	-2.04541	0.648976	0.00520837	5.53474
A_55_P2067895	Krba1	0.139385	-0.490257	0.629642	0.00521078	5.53403
A_51_P108334	Slc25a4	0.71562	-0.440719	1.15634	0.00524328	5.52451
A_52_P517001	Rpf1	-0.0822377	-0.798142	0.715904	0.00524394	5.52432
A_55_P2155996		-0.835078	-1.57083	0.735755	0.0053151	5.50373
A_55_P2424042	Ttn	-0.368768	-0.954061	0.585294	0.0053234	5.50135
A_55_P2102175	Lztr1	0.227627	-0.102409	0.330037	0.00534901	5.49404
A_51_P279552	Cav2	-0.0788402	-1.00346	0.924618	0.00534905	5.49403
A_51_P434426	Rwdd4a	0.231478	-0.587314	0.818791	0.00535394	5.49264
A_55_P1967568	2500003M10Rik	0.135564	-0.842079	0.977644	0.00546476	5.46152
A_30_P01032325		-0.582977	-2.33412	1.75115	0.00554202	5.44028
A_55_P2108678		0.0833923	-0.392816	0.476208	0.00556103	5.4351
A_55_P2034230	Polr2c	0.164865	-0.0134645	0.178329	0.00556367	5.43439
A_52_P120803	Ankrd1	0.29725	-0.600238	0.897487	0.00557544	5.4312
A_51_P324491	Cmpk1	-0.125763	-0.785582	0.659819	0.00557631	5.43096
A_51_P443508	Ppa1	0.0130116	-0.459178	0.47219	0.00557745	5.43065
A_55_P2065303		-1.66709	-2.16039	0.493294	0.00558053	5.42982
A_55_P2116604	Gm3988	-1.47934	-1.93968	0.460345	0.00562676	5.41739
A_51_P252199	Mmgt1	-0.283484	-1.37472	1.09123	0.00562991	5.41655
A_55_P2162369	5930434B04Rik	-0.0571564	-0.594303	0.537147	0.00565458	5.40997
A_55_P1968450	Gm5766	-0.866823	-1.44092	0.574094	0.00569044	5.40047
A_55_P2034535	Chchd5	0.0148992	-0.271979	0.286879	0.005696	5.399
A_51_P108334	Slc25a4	0.719961	-0.516527	1.23649	0.00569811	5.39844
A_51_P113003	Cenpq	-0.00845358	-0.38522	0.376767	0.00570522	5.39657
A_55_P2368625	Sp4	0.00207831	-0.407195	0.409274	0.00574676	5.38569
A_51_P286034	Ccdc117	-0.186759	-0.648828	0.462069	0.00575104	5.38458
A_52_P132507	Prune	0.361668	-0.302084	0.663752	0.00575138	5.38449
A_30_P01031721		0.174285	-0.257401	0.431686	0.00578024	5.37699
A_55_P2074062	Sdhaf2	-0.0273224	-0.757379	0.730056	0.00581718	5.36746
A_51_P496845	Capza2	0.128038	-0.873773	1.00181	0.00583932	5.36179
A_51_P458778	Hpgd	0.159265	-0.329205	0.48847	0.00584572	5.36015
A_55_P2125820	Gm14440	-0.0308335	-0.508703	0.477869	0.00585961	5.35661
A_55_P2005465	Zfp422	0.282581	-0.279704	0.562284	0.00589183	5.34843
A_55_P2057916	Pex5	0.851842	0.163151	0.688691	0.00592142	5.34097
A_30_P01028471		0.0875234	-0.118277	0.205801	0.00592455	5.34018
A_55_P2138174	Psd3	0.173435	-0.484022	0.657457	0.00592786	5.33935
A_52_P174915	Gja1	0.212052	-0.261165	0.473217	0.00594803	5.3343
A_55_P1956624	Gm14431	-0.00479236	-0.495999	0.491206	0.00599306	5.32309
A_55_P1999710	Smad2	-0.0597249	-0.40229	0.342565	0.00605133	5.30874
A_51_P521374	Nudt13	0.105568	-0.52742	0.632989	0.0060942	5.29829
A_30_P01028263		0.292931	0.0368816	0.25605	0.00609853	5.29724
A_52_P517063	Immp2l	0.0081536	-0.551378	0.559532	0.00615473	5.28369
A_51_P419111	Ngly1	-0.0818909	-0.360732	0.278841	0.0061659	5.28101
A_55_P1960311	Dnase1l1	0.403784	-0.0839424	0.487727	0.00621944	5.26827
A_51_P279552	Cav2	-0.0434738	-1.03402	0.990548	0.00624981	5.2611
A_52_P673863	Cdkn1b	0.159616	-0.164235	0.32385	0.00626314	5.25797
A_55_P2025665	Mrpl40	0.155076	-0.320821	0.475897	0.00626322	5.25795
A_55_P2097048		-0.18741	-1.02478	0.837368	0.00636163	5.23507
A_30_P01024041		0.194422	-0.773835	0.968257	0.00641003	5.22397
A_55_P1992216	Chchd2	0.880551	-0.00348716	0.884038	0.00648721	5.20649
A_51_P493886	Gpt2	-0.177308	-0.569832	0.392524	0.00649195	5.20542
A_51_P108334	Slc25a4	0.742806	-0.509145	1.25195	0.0065061	5.20225
A_51_P281593	Ppapdc1b	0.113031	-0.370584	0.483615	0.00652822	5.1973
A_51_P108190	Rpl23	-0.472271	-1.08023	0.607963	0.00657916	5.18599
A_52_P328078	Atp5b	0.684348	-0.562337	1.24669	0.00657919	5.18598
A_55_P2081133	Gapdh	0.690033	-0.784629	1.47466	0.0066187	5.17728
A_30_P01029111		-0.00180117	-0.330571	0.32877	0.00662714	5.17543
A_51_P108334	Slc25a4	0.831453	-0.424648	1.2561	0.00665355	5.16966
A_55_P1957228	Sgk3	-0.301804	-0.863814	0.56201	0.00671774	5.15574
A_51_P432199	Sap30	0.152127	-0.288203	0.44033	0.00672075	5.15509
A_52_P403443	Tns3	0.0241723	-0.672807	0.696979	0.00675573	5.14759
A_30_P01023573		0.257271	-0.347626	0.604898	0.00679486	5.13924
A_51_P234025	Rbm5	0.225174	-0.299833	0.525008	0.0068015	5.13783
A_51_P202964	Csnk2a2	0.297933	-0.206088	0.504021	0.00681034	5.13596
A_52_P195839	Ctsc	-0.0960876	-0.454942	0.358855	0.00689393	5.11837
A_55_P2001193	Stx18	0.632724	0.188137	0.444587	0.00690782	5.11547
A_55_P2024012	Rpl5	-1.30948	-1.94517	0.635695	0.0069098	5.11506
A_55_P2130576		-0.69472	-1.21742	0.522696	0.00703167	5.08996
A_55_P1998892	Smox	0.787185	-0.0257427	0.812928	0.00703398	5.08949
A_52_P125350	Anp32e	0.6308	0.20222	0.428581	0.00705814	5.08457
A_30_P01032055		-0.356989	-1.53947	1.18248	0.00710282	5.07554
A_55_P2043668	Zfp617	-0.193553	-0.457198	0.263645	0.00711052	5.074
A_51_P488175	Phf20l1	-0.142274	-0.36737	0.225096	0.00711869	5.07235
A_55_P2096535	Icmt	0.312709	-0.197627	0.510336	0.00712664	5.07076
A_66_P128593	Lims1	-0.437932	-1.45314	1.01521	0.00713535	5.06901
A_55_P2060604	Gm5797	0.247297	-0.302207	0.549504	0.00714161	5.06776
A_52_P350950	Dennd2c	0.160801	-0.227584	0.388385	0.00716173	5.06374
A_55_P1955346		-0.696271	-1.49373	0.797457	0.00719936	5.05627
A_55_P1981544	Lactb	0.0791505	-0.680088	0.759238	0.00720728	5.0547
A_51_P117236	Zfp354a	-0.134977	-0.631122	0.496145	0.00722723	5.05076
A_51_P288103	Psmd6	-0.200065	-1.05865	0.858589	0.00728243	5.03993
A_51_P125260	Acaa2	0.431712	-0.161541	0.593252	0.00731712	5.03317
A_55_P2181162		-2.09179	-3.15963	1.06784	0.00735183	5.02646
A_55_P2170256	Ptgr2	0.341776	-0.183557	0.525334	0.00736099	5.02469
A_55_P2046703	Atp5g3	0.602632	0.205101	0.397531	0.00736185	5.02452
A_55_P2083213	Purb	0.15261	-0.524244	0.676853	0.00741197	5.0149
A_51_P126835	2700007P21Rik	0.180163	-0.146409	0.326572	0.00742839	5.01177
A_55_P2001510		0.498578	-0.400545	0.899124	0.00748562	5.00091
A_51_P107234	Abcf1	0.152332	-0.210686	0.363018	0.00749893	4.9984
A_55_P2060607		-1.62012	-2.24276	0.622637	0.00751182	4.99597
A_55_P1969356	BC020535	0.310077	-0.0491894	0.359266	0.00752062	4.99432
A_51_P125260	Acaa2	0.359091	-0.231006	0.590097	0.00752339	4.9938
A_55_P1993761	Nsa2	-0.324367	-1.30619	0.981818	0.00755607	4.98768
A_55_P2025902		-0.31673	-0.910999	0.594269	0.00760335	4.97889
A_51_P362903	Mrps22	-0.0359874	-0.880062	0.844074	0.00764478	4.97124
A_66_P113505	Fgd4	-0.246167	-1.10738	0.861213	0.00765509	4.96934
A_52_P158431	Tshz2	0.242475	-0.13843	0.380905	0.00766954	4.96668
A_52_P670978	Nkain1	-0.454198	-1.10951	0.655307	0.00767259	4.96613
A_55_P2119030	Rasl2-9-ps	-0.206406	-1.14355	0.937148	0.0076887	4.96318
A_55_P2044788		0.220769	-0.796514	1.01728	0.00769055	4.96284
A_51_P464576	Psen1	0.0357117	-0.502671	0.538382	0.00769123	4.96272
A_30_P01029909		-0.153146	-0.692267	0.53912	0.00770866	4.95953
A_55_P1958160	Sgce	0.30607	-0.381457	0.687528	0.00771195	4.95894
A_55_P2059025	U2af1	0.499326	0.273672	0.225654	0.0077454	4.95286
A_55_P1998107		0.0992903	-0.491955	0.591246	0.00775864	4.95046
A_51_P286865	Wdr33	-0.47418	-0.975036	0.500855	0.00777754	4.94705
A_51_P193863	Gtf3c4	0.357659	0.102679	0.25498	0.00778288	4.94609
A_51_P102507	Vps33a	0.325508	-0.0630082	0.388516	0.00779033	4.94475
A_51_P308446	1700094D03Rik	-0.0599112	-0.310178	0.250267	0.00780863	4.94146
A_52_P261322	Tanc1	0.298039	-0.0776766	0.375716	0.00787893	4.92892
A_55_P1980125	Srsf3	0.152662	-0.818081	0.970743	0.00792178	4.92134
A_55_P1959606	Tom1l1	-0.20053	-0.808223	0.607694	0.00795757	4.91505
A_51_P229105	Cetn3	0.106052	-0.300088	0.40614	0.00795991	4.91464
A_55_P1955921		-0.724647	-1.36487	0.640221	0.00801107	4.90571
A_55_P2055442	Pafah2	0.609102	0.307457	0.301645	0.00805249	4.89853
A_55_P1993453	Ftsj1	-0.365591	-0.981539	0.615949	0.00806093	4.89707
A_66_P120736	Bnip3	0.121992	-0.36401	0.486003	0.00811875	4.88714
A_55_P2164805		0.4461	-1.0062	1.4523	0.00815977	4.88014
A_30_P01021825		0.212028	-0.414486	0.626514	0.00819415	4.87431
A_30_P01031526		0.232343	-0.210968	0.443311	0.00819473	4.87421
A_55_P2004333	Rpl24	-0.506051	-0.88946	0.38341	0.00825172	4.86461
A_52_P625244	Ube3a	0.114676	-0.588444	0.70312	0.00825234	4.86451
A_55_P1977533	Eno3	0.337433	-0.340367	0.6778	0.00827453	4.8608
A_51_P424641	Sirt4	0.309529	-0.192993	0.502522	0.00842068	4.83662
A_55_P2052479	Gm7555	-0.727316	-1.36355	0.636237	0.00842837	4.83537
A_51_P483379	Rnaseh1	0.270689	-0.183128	0.453817	0.0084586	4.83044
A_55_P2053456	Gm6548	-0.708097	-1.19263	0.484533	0.00855471	4.8149
A_52_P253179	Igfbp3	0.412426	-0.136954	0.54938	0.00861391	4.80544
A_51_P141818	Mrpl32	-0.273536	-0.873349	0.599813	0.00861609	4.80509
A_52_P434841	Chchd8	-0.0396341	-0.383496	0.343862	0.00863176	4.8026
A_51_P108190	Rpl23	-0.809281	-1.24306	0.433781	0.00866877	4.79674
A_52_P118958	Pex19	1.04334	0.278663	0.764676	0.00867108	4.79637
A_51_P117739	Figf	0.244426	-0.0968882	0.341314	0.00870192	4.79152
A_55_P1956898		-0.157288	-0.449321	0.292032	0.0087026	4.79141
A_55_P2128220		0.0352862	-0.256508	0.291794	0.00871288	4.78979
A_55_P2051894	Zfp598	0.0214461	-0.31328	0.334726	0.00878127	4.77911
A_51_P228865	Zfp72	-0.0102521	-0.51631	0.506058	0.00879243	4.77737
A_51_P124568	Mpp1	0.10566	-0.430275	0.535934	0.00881772	4.77345
A_52_P394385	1600012H06Rik	0.0131361	-0.299774	0.31291	0.0088529	4.76802
A_30_P01022237		-0.0227322	-0.614164	0.591432	0.00889812	4.76108
A_65_P10357	Srsf6	0.248513	-0.53942	0.787934	0.00892589	4.75684
A_66_P135106	Slco3a1	0.275382	-0.0685672	0.343949	0.0089673	4.75055
A_55_P2086631		-0.863022	-1.83172	0.968697	0.00903258	4.74069
A_55_P2001773	Copg2	0.100613	-0.15351	0.254123	0.00912809	4.72643
A_55_P1985519	BC028528	-0.0800077	-0.619901	0.539893	0.00915476	4.72248
A_51_P264495	Pgam2	0.676112	-0.147236	0.823347	0.00915767	4.72205
A_55_P2133356		-1.13584	-1.75495	0.619105	0.00916664	4.72073
A_52_P612693	Polb	-0.679693	-1.21998	0.540289	0.00919637	4.71635
A_30_P01021447		0.148932	-0.210369	0.359302	0.00925245	4.70814
A_55_P2005475	Sult1a1	0.515021	-0.171629	0.68665	0.00926989	4.70559
A_51_P190765	Rtcd1	-0.575385	-1.27589	0.700501	0.00928316	4.70366
A_55_P2007196	Aldoa	0.129674	-0.38915	0.518824	0.00933794	4.69573
A_52_P327664	Gbp5	0.278174	-0.0456682	0.323842	0.009339	4.69558
A_51_P126835	2700007P21Rik	0.213348	0.0331506	0.180197	0.00941221	4.68506
A_51_P516133	Hist1h1c	0.544367	-0.097685	0.642052	0.00946861	4.67703
A_52_P427759		-1.11984	-1.42108	0.301232	0.00948512	4.67469
A_51_P247481	Adck1	0.0012216	-0.231964	0.233186	0.00949147	4.67379
A_51_P112355	Igtp	0.245615	-0.0256564	0.271271	0.00951414	4.67059
A_55_P2114839		-0.782857	-1.42269	0.639832	0.00954384	4.66641
A_55_P2187261		0.0209717	-0.395742	0.416713	0.00954979	4.66557
A_52_P479961		-0.79127	-1.43246	0.641192	0.00960317	4.6581
A_51_P332822	Abce1	-0.365676	-1.28364	0.917969	0.00962985	4.65439
A_51_P124568	Mpp1	0.184931	-0.343238	0.528169	0.00964784	4.65189
A_52_P501721	Ccdc127	-0.171547	-1.09615	0.924602	0.00965847	4.65041
A_55_P1960371		-1.38651	-1.94708	0.560569	0.00966196	4.64993
A_55_P2065046		0.0447734	-0.37255	0.417323	0.00972721	4.64093
A_55_P2081353		-1.22668	-2.10547	0.878784	0.00975658	4.63691
A_55_P1953136		-0.747641	-1.34612	0.598475	0.00978457	4.63308
A_55_P1956807	Gm14391	-0.282729	-0.919583	0.636854	0.00978678	4.63278
A_51_P143915	Rnf181	0.345905	-0.521035	0.86694	0.00981352	4.62914
A_55_P2187043	Tpm1	0.499411	-0.369784	0.869196	0.00984401	4.62501
A_51_P384879	Mdh2	0.692475	-0.364804	1.05728	0.00985091	4.62408
A_66_P130882	Eif3e	-1.36317	-2.67446	1.3113	0.00985818	4.62309
A_55_P1960281	Med7	-0.0267609	-0.509072	0.482311	0.00992604	4.61396
A_55_P2163404	Gm5292	-1.43867	-2.61154	1.17286	0.0100056	4.60336
A_52_P47645	Cul3	0.0396358	-0.600996	0.640632	0.0100533	4.59704
A_52_P91891	Ppp4r1l-ps	0.0792928	-0.168691	0.247983	0.010064	4.59563
A_55_P2059765	Foxf1a	0.153502	-0.0662924	0.219794	0.0100726	4.5945
A_51_P430950	Rdx	-0.223992	-1.71136	1.48737	0.0100879	4.59248
A_52_P617636	Klf12	-0.00841933	-0.554846	0.546427	0.0101738	4.58126
A_55_P1996046	Zfp931	-0.167971	-0.808719	0.640747	0.0101791	4.58056
A_55_P2069460		-0.815917	-1.22273	0.406814	0.0101846	4.57985
A_51_P372473	Auh	0.537611	-0.26883	0.806441	0.0101862	4.57965
A_52_P38627	Egf	-0.204829	-0.814444	0.609615	0.0101912	4.57899
A_55_P2173224	Kif2a	0.0943876	-0.309317	0.403704	0.0102357	4.57323
A_55_P2088095		-0.172951	-0.875574	0.702624	0.0102534	4.57096
A_55_P1972034	Muc16	0.181109	-0.0806887	0.261797	0.0102728	4.56845
A_55_P2082778		-0.893951	-1.66919	0.775242	0.0102821	4.56725
A_51_P235705	Tsfm	0.267231	-0.55044	0.817672	0.0102865	4.5667
A_51_P241074	Map2k1	0.0966003	-1.00707	1.10367	0.0103225	4.56208
A_55_P2152886	Lyrm1	-0.167845	-0.476047	0.308202	0.0103561	4.5578
A_52_P587738	P2ry2	-0.0780916	-0.381095	0.303004	0.0103564	4.55777
A_51_P193185	Mb	1.26366	0.029067	1.2346	0.0104195	4.54976
A_30_P01025114		0.282841	-0.806184	1.08903	0.0104406	4.5471
A_66_P111747	Gm5537	0.0182934	-1.01757	1.03586	0.0104681	4.54364
A_55_P1982733	Dnajc5	0.103415	-0.152915	0.25633	0.0104957	4.54018
A_55_P1967342		-1.1079	-2.00821	0.90031	0.0105377	4.53493
A_51_P246387	Nktr	0.0234475	-0.610113	0.63356	0.0105498	4.53342
A_66_P134674	Far1	0.101784	-0.0695358	0.17132	0.0105742	4.53039
A_30_P01027122		0.587618	0.252777	0.334841	0.0105876	4.52873
A_55_P2128695	Nckap1	-0.21935	-1.04199	0.822643	0.0106214	4.52455
A_51_P151038	Pmpcb	0.0321026	-0.916597	0.9487	0.01063	4.52348
A_51_P124568	Mpp1	0.103869	-0.396871	0.50074	0.0106735	4.51814
A_52_P285992	Arfgap2	0.0819536	-1.18986	1.27181	0.0106941	4.51561
A_52_P455540	Ric8b	-0.204635	-0.865501	0.660866	0.010701	4.51477
A_52_P572284	Laptm4a	0.0948641	-1.22148	1.31635	0.0107404	4.50996
A_51_P108190	Rpl23	-0.744788	-1.21429	0.469502	0.0107609	4.50747
A_51_P368713	Tmbim4	-0.172781	-0.84001	0.667229	0.0107685	4.50654
A_30_P01019861		0.179268	-0.604339	0.783607	0.0107878	4.5042
A_51_P176265	Trip11	-0.00643904	-0.474134	0.467695	0.0109036	4.49026
A_51_P152990	Grem2	-0.140065	-0.80817	0.668105	0.0109189	4.48843
A_55_P2093940	Zfp408	-0.10647	-0.475901	0.369432	0.0109262	4.48756
A_55_P2175195	Stxbp4	1.13887	-0.437798	1.57666	0.0109273	4.48743
A_55_P2095529		-0.816637	-1.45184	0.635198	0.0109487	4.48489
A_51_P332652	Pqlc3	0.372946	-0.270814	0.643759	0.0109488	4.48487
A_55_P2034953		-0.104949	-0.60013	0.495182	0.0109794	4.48124
A_51_P120093	Snx10	-0.399524	-0.744425	0.3449	0.0109797	4.4812
A_55_P2088375	Tnnt3	0.611236	-0.274849	0.886085	0.011008	4.47785
A_66_P130654	Abcg4	0.268093	-0.0541234	0.322217	0.0110722	4.47029
A_52_P168338	Fundc2	-0.290325	-1.28978	0.999451	0.0110812	4.46923
A_55_P2141889		0.179191	-0.241742	0.420933	0.0110931	4.46784
A_66_P107790	Myl12a	0.419925	-0.521133	0.941058	0.01112	4.46469
A_30_P01024184		0.0472215	-0.20314	0.250361	0.0111233	4.46431
A_52_P303928	Rab2a	-0.14155	-1.27078	1.12923	0.0111464	4.46162
A_30_P01018488		0.228316	-0.103389	0.331706	0.0111514	4.46103
A_51_P328932	Tmem165	-0.23933	-0.901511	0.662182	0.0111595	4.46009
A_51_P155152	Ank	-0.940159	-1.62387	0.683711	0.011165	4.45945
A_55_P2073841		-0.829601	-1.42641	0.596813	0.0111828	4.45738
A_51_P217498	Slc2a4	0.754886	0.369116	0.385769	0.0112517	4.44942
A_51_P110841	Mrps35	0.0627647	-0.31353	0.376295	0.0112672	4.44765
A_51_P400659	Bcap29	-0.493213	-1.62395	1.13074	0.0112988	4.44402
A_55_P2047375		0.642102	0.367745	0.274357	0.0113087	4.44289
A_51_P346826	Rragc	0.102202	-0.832293	0.934495	0.0113333	4.44007
A_55_P2140955		0.236402	-0.336227	0.572629	0.011339	4.43943
A_55_P2091166	C330011M18Rik	0.0542247	-0.326245	0.38047	0.0113488	4.43831
A_55_P2054200	Tnip3	0.0677345	-0.00990968	0.0776442	0.0113831	4.43441
A_52_P137691	Trappc5	0.287487	-0.552004	0.839492	0.0113894	4.43369
A_52_P199776	Snhg7	0.0272745	-0.25813	0.285405	0.0114273	4.4294
A_55_P2108486		-0.324798	-1.29725	0.972457	0.0114301	4.42908
A_51_P127756	Ddx20	-0.125484	-0.425561	0.300078	0.0114453	4.42737
A_52_P444601	Zfp277	-0.148836	-0.565942	0.417107	0.0115242	4.41851
A_65_P08022	Hnrnpk	0.406769	-0.480098	0.886866	0.0115849	4.41174
A_55_P2042526	Apoo	0.205231	-0.588963	0.794194	0.0116581	4.40364
A_55_P2181114		-1.12089	-2.04511	0.924225	0.0116666	4.4027
A_51_P279552	Cav2	-0.200762	-0.8609	0.660138	0.0117073	4.39823
A_51_P110931	Znrd1as	-0.14798	-0.470949	0.32297	0.0117476	4.39382
A_55_P2009007		-1.00063	-1.83415	0.833518	0.0117611	4.39235
A_55_P2249136	9630025H16Rik	0.270058	-0.205433	0.475491	0.0117702	4.39135
A_55_P1999852	Tchp	0.19602	-0.136172	0.332193	0.011833	4.38453
A_55_P2108754	Ubfd1	0.40682	-0.369021	0.775842	0.0118586	4.38175
A_51_P442284	Dnajc12	-0.482594	-0.867611	0.385016	0.0118687	4.38067
A_52_P293556	Wdr41	-0.0906525	-0.518699	0.428046	0.0118744	4.38005
A_51_P467505	Tec	0.227975	-0.117847	0.345822	0.0119051	4.37675
A_55_P2473316	Mapre1	0.268867	-0.137767	0.406633	0.0119065	4.3766
A_55_P2102579		-1.22294	-2.22596	1.00302	0.0119253	4.37458
A_52_P632093	Gtf3c3	-0.0511387	-0.249947	0.198808	0.0119282	4.37427
A_55_P1989384	Rnf181	0.252257	-0.697188	0.949445	0.0119308	4.37399
A_66_P101631	Zfp27	0.0059432	-0.180606	0.186549	0.0119345	4.37359
A_52_P14444	2010305A19Rik	0.270819	-0.205673	0.476492	0.0120549	4.36077
A_55_P2180805	Pex3	-0.10692	-0.597426	0.490506	0.0120688	4.35929
A_51_P373609	Yars2	0.353722	-0.51834	0.872062	0.0120933	4.35671
A_55_P2064906		-1.38741	-1.8907	0.503289	0.0120979	4.35622
A_51_P248381	Zdhhc4	-0.354082	-1.1803	0.826213	0.0120997	4.35603
A_55_P2038504	2006-03-01	-0.30781	-1.59569	1.28788	0.0121093	4.35502
A_55_P2166995		0.177003	-0.380168	0.557171	0.0121311	4.35273
A_52_P500040		0.0834157	-0.336749	0.420165	0.0121548	4.35023
A_51_P125260	Acaa2	0.328058	-0.170029	0.498087	0.0121678	4.34887
A_55_P2071551		0.17054	-0.142927	0.313467	0.0122301	4.34237
A_51_P102507	Vps33a	0.449053	-0.106614	0.555667	0.0122353	4.34183
A_55_P2049592		-0.00453194	-1.02583	1.0213	0.0122755	4.33766
A_55_P1995892	Gm14418	-0.160042	-0.797176	0.637134	0.0123	4.33513
A_51_P513153	Pnmt	0.222695	0.0720497	0.150646	0.0123046	4.33465
A_52_P36680	Pggt1b	0.306087	-0.28205	0.588136	0.0123268	4.33236
A_51_P233815	Tmem126a	-1.81611	-2.5702	0.754085	0.0123422	4.33077
A_55_P1953419	Rab13	0.150351	-0.215942	0.366294	0.0124631	4.31841
A_55_P2021659	Abcb8	0.292168	-0.210957	0.503125	0.0125005	4.31461
A_52_P229783	Ptgr2	0.212966	-0.529494	0.74246	0.0125324	4.31138
A_55_P2069721	Hspa8	-0.277003	-1.12053	0.843532	0.0125352	4.3111
A_66_P116126	Sdhb	0.57756	0.0451525	0.532407	0.0125507	4.30953
A_55_P2115781	Alg12	0.218138	-0.157917	0.376055	0.0125554	4.30906
A_55_P1995992	OTTMUSG00000016609	-0.317384	-0.749447	0.432063	0.0125666	4.30793
A_55_P1995449	Gm5451	-1.14063	-1.75945	0.618824	0.0125865	4.30593
A_30_P01018079		0.0263893	-0.155632	0.182022	0.0125906	4.30551
A_30_P01028303		-0.4159	-1.29126	0.875359	0.0126215	4.30241
A_52_P8227	Lypla1	-0.743869	-1.52979	0.785923	0.012642	4.30036
A_55_P2115281		0.662286	0.213827	0.448459	0.0126487	4.29969
A_55_P1989748		0.233308	-0.110276	0.343584	0.0127113	4.29346
A_55_P1992208	Gpi1	0.325594	-0.496671	0.822265	0.0127594	4.28869
A_55_P1996553	Ttc17	0.0111139	-0.252132	0.263246	0.0128367	4.28108
A_51_P164030	Tcp1	-1.48275	-2.48695	1.0042	0.0128865	4.2762
A_55_P2001168	Gm14390	-0.247876	-0.787189	0.539313	0.0129683	4.26824
A_55_P2177105		0.277984	-0.437453	0.715437	0.0130633	4.25906
A_55_P2020084		0.0430238	-0.188058	0.231081	0.0130885	4.25665
A_30_P01031065		0.193157	-0.26066	0.453817	0.0130904	4.25647
A_55_P1956308		-1.00941	-1.737	0.727596	0.0130957	4.25596
A_51_P343252	Cd151	0.436771	0.0585113	0.37826	0.0131036	4.2552
A_55_P2099141		-1.43704	-1.88702	0.449986	0.0131152	4.2541
A_55_P2028263	Pik3cd	0.0835394	-0.584317	0.667856	0.013181	4.24782
A_55_P1984144		-0.804717	-1.28097	0.476257	0.0132165	4.24445
A_55_P2152248	Cpe	0.356725	-1.08868	1.4454	0.0132187	4.24424
A_30_P01031603		0.390182	0.150699	0.239484	0.0132518	4.24111
A_55_P2113066	Zkscan5	0.0250396	-0.224097	0.249137	0.0132872	4.23777
A_55_P2009266		-0.989231	-1.88475	0.895521	0.0133088	4.23574
A_55_P2101591	Vta1	0.065994	-1.06341	1.1294	0.013323	4.23441
A_55_P2024799		-1.03243	-1.98128	0.948848	0.0133339	4.23338
A_51_P503937	Calm1	-0.230979	-1.44024	1.20926	0.0133865	4.22846
A_55_P1960083		-0.758024	-1.3922	0.634174	0.0134023	4.22699
A_55_P2024406	Napepld	0.00415922	-0.742232	0.746392	0.0134456	4.22296
A_55_P2060255		0.310453	-0.920962	1.23142	0.0134695	4.22075
A_55_P2005691		-1.1151	-1.81407	0.698967	0.0134816	4.21963
A_55_P2128704	LOC100504876	-0.737823	-1.38869	0.650865	0.0134832	4.21948
A_55_P2087385	Gps1	0.217983	-0.122775	0.340758	0.0135586	4.21253
A_51_P475076	Vbp1	-0.0886111	-1.15849	1.06988	0.0135877	4.20986
A_52_P626756	Trnt1	0.0224795	-0.642593	0.665073	0.0136446	4.20466
A_55_P1953919	Me3	0.444939	-0.109249	0.554188	0.0136453	4.20459
A_52_P444785	N4bp2l2	-0.0833154	-0.279992	0.196676	0.0136519	4.20399
A_55_P2117028	Mtmr3	0.236547	-0.373201	0.609748	0.0137099	4.19872
A_66_P104180	2310015D24Rik	-0.0252252	-0.47617	0.450945	0.0137312	4.19679
A_55_P2012615		-1.41553	-1.99279	0.577251	0.0137404	4.19596
A_55_P2094925	Srgn	0.246122	-0.383504	0.629626	0.013745	4.19554
A_55_P2163682	LOC386400	0.180111	-0.182659	0.36277	0.013765	4.19373
A_52_P349143	Dtwd2	0.0297963	-0.406277	0.436073	0.0137714	4.19316
A_55_P2082688	Ak1	0.622162	-0.0613894	0.683551	0.0138128	4.18944
A_55_P1962092	Brp44l	-0.493249	-1.03899	0.545736	0.0139167	4.18014
A_55_P1955827		-0.916236	-1.81097	0.894733	0.0139892	4.17371
A_55_P1982454	Eps8	0.096024	-0.549139	0.645163	0.0140014	4.17263
A_51_P146655	Ptgr2	0.408359	-0.156449	0.564808	0.0140604	4.16742
A_51_P122425	Ctf1	0.0705795	-0.251409	0.321988	0.0141219	4.16203
A_55_P2147291	Gm13215	-0.558181	-0.941839	0.383659	0.0141652	4.15825
A_51_P112445	Wdr3	-0.0188395	-0.292488	0.273648	0.0141956	4.15561
A_30_P01020852		0.156856	-0.129457	0.286313	0.0142234	4.15319
A_30_P01031712		0.206554	-0.309649	0.516203	0.014228	4.1528
A_52_P485766	Zdhhc17	0.0390706	-0.704677	0.743747	0.0142306	4.15257
A_55_P2006662	Gm14431	0.168022	-0.279645	0.447666	0.0142617	4.14987
A_51_P115626	Shank3	0.411036	-0.183028	0.594064	0.0142816	4.14816
A_55_P2073383		-0.868366	-1.12478	0.256417	0.0142819	4.14813
A_51_P125260	Acaa2	0.339969	-0.0918836	0.431852	0.0142828	4.14805
A_55_P2025090	Gins3	-0.984831	-1.73795	0.75312	0.0143386	4.14325
A_66_P125389	F830016B08Rik	0.735415	0.236456	0.498959	0.0143502	4.14226
A_51_P465292	Hnmt	-0.135146	-0.363961	0.228814	0.0143696	4.14059
A_52_P675395	Cxcr7	0.234666	-0.278322	0.512988	0.0143804	4.13967
A_52_P262676		-0.236468	-0.632053	0.395585	0.0143938	4.13852
A_55_P2452259	Gls	0.0827422	-0.37345	0.456192	0.0143974	4.13821
A_51_P232439	BC018507	0.178252	-0.317	0.495252	0.0144514	4.13361
A_55_P2182159	Ywhaq	0.391813	-0.406073	0.797886	0.0144914	4.13021
A_55_P2073308	Bin1	0.852298	0.272229	0.580069	0.0144933	4.13005
A_51_P212560	Cog7	0.235646	-0.327535	0.563181	0.0145014	4.12936
A_51_P423008	Klhl7	-0.120481	-0.651601	0.531119	0.0145552	4.12482
A_51_P519385	Sacm1l	-0.402882	-1.52274	1.11986	0.0145606	4.12436
A_51_P193000	Bbs4	0.033845	-0.321436	0.355281	0.0145919	4.12172
A_55_P1996199		-0.868451	-1.78007	0.91162	0.0146104	4.12017
A_30_P01033171		-0.0966642	-0.408912	0.312248	0.014636	4.11802
A_51_P431734	Fam185a	0.103434	-0.475955	0.579389	0.0146656	4.11554
A_55_P2143790	Gm14411	-0.194418	-0.993731	0.799313	0.0147278	4.11036
A_51_P458384	Slc38a2	-0.409479	-1.56737	1.15789	0.0147452	4.10892
A_51_P125260	Acaa2	0.48043	-0.167755	0.648185	0.0148648	4.09903
A_30_P01032132		-1.69664	-2.49078	0.794136	0.014915	4.09491
A_66_P117022	Atp6v1e1	0.390728	-0.261176	0.651904	0.0149494	4.0921
A_55_P2062310		-1.49705	-2.31097	0.813921	0.0149519	4.09189
A_66_P100220		-0.0191485	-0.389137	0.369989	0.0149565	4.09152
A_66_P127956	Zfp947	-0.167075	-1.05232	0.885243	0.0150312	4.08544
A_52_P613653	Tmem41b	0.0749209	-0.295747	0.370668	0.0151224	4.07807
A_52_P194242	Sel1l	-0.0664856	-0.646478	0.579993	0.0152226	4.07003
A_52_P220229	Plekhb2	-0.0854881	-1.13912	1.05363	0.0152384	4.06876
A_51_P254583	Foxred1	0.156728	-0.410831	0.567559	0.015297	4.0641
A_51_P125691	Cdca4	0.0122146	-0.279128	0.291343	0.0153994	4.056
A_30_P01027526		0.180124	-0.119523	0.299647	0.0154183	4.05451
A_51_P249302	Abcd2	0.101241	-0.443161	0.544401	0.0154256	4.05393
A_51_P217498	Slc2a4	0.791934	0.341693	0.450242	0.0154786	4.04978
A_55_P2107854	Hnrnpk	0.598694	-1.00846	1.60715	0.015538	4.04513
A_52_P376337	Acn9	-0.31267	-0.628176	0.315506	0.0155419	4.04483
A_55_P2338535	Slc35a1	-0.0149272	-0.518497	0.50357	0.0155465	4.04447
A_51_P466148	Bckdha	0.70146	-0.134196	0.835656	0.0155582	4.04356
A_52_P628580	Ggt7	0.214664	-0.0436494	0.258314	0.0155837	4.04157
A_66_P106375	Strap	-0.0961067	-0.988348	0.892242	0.0155982	4.04045
A_51_P246854	Acta1	0.279579	-1.41727	1.69685	0.0156095	4.03957
A_55_P2151143	Dynlt1c	-0.220807	-0.525617	0.30481	0.0156429	4.03699
A_55_P1997429	Cwc22	-0.0313738	-0.706994	0.67562	0.0156466	4.0367
A_55_P2180769	Gls	0.210687	-0.0397926	0.25048	0.0156473	4.03665
A_51_P124719	Ccdc93	0.0937675	-0.150377	0.244144	0.0156534	4.03617
A_65_P11718	Nol8	-0.0443648	-0.382163	0.337798	0.0156936	4.03307
A_51_P295610	Cyc1	0.229572	-0.55822	0.787791	0.0157396	4.02954
A_51_P135004	Zfp212	0.16345	-0.299933	0.463384	0.0157752	4.02681
A_52_P107234	Prpf39	0.1298	-0.249993	0.379793	0.0157773	4.02665
A_55_P2075424	Ttll7	0.297977	-0.361054	0.659031	0.0157773	4.02664
A_51_P364786	U2af1	0.0986385	-0.280988	0.379626	0.0157926	4.02548
A_51_P277431	Ccdc3	0.0783571	-0.437761	0.516118	0.0158176	4.02356
A_55_P2081482	Atp5g2	0.277992	-0.134446	0.412437	0.0158198	4.0234
A_55_P2125457		-0.7888	-1.32556	0.536757	0.015839	4.02194
A_51_P412640	Ccdc51	0.0144937	-0.519876	0.53437	0.015841	4.02178
A_51_P241667	Prkdc	0.0310377	-0.467384	0.498422	0.0158589	4.02042
A_55_P2319370	Plekha3	-0.810463	-1.29511	0.48465	0.0159033	4.01705
A_52_P647291	Cecr2	0.106559	-0.20267	0.309229	0.0159285	4.01514
A_55_P2081313	Gnas	-0.00192823	-1.08712	1.08519	0.0159504	4.01349
A_55_P2038952	Ubb	0.464598	-0.257566	0.722164	0.0159529	4.01329
A_51_P268559	Idh3a	0.0721463	-0.795659	0.867805	0.0159747	4.01165
A_51_P148494	Rnft1	-0.399302	-0.730396	0.331094	0.0160204	4.00821
A_55_P2009008		-1.04866	-2.00621	0.957558	0.0160436	4.00646
A_30_P01027724		-0.481444	-2.32859	1.84714	0.0161035	4.00199
A_55_P1956063	Pbld1	-0.17836	-0.654181	0.475821	0.016159	3.99785
A_51_P120093	Snx10	-0.256522	-0.484092	0.22757	0.0161752	3.99664
A_30_P01021063		-0.809713	-1.48346	0.673746	0.0162542	3.99079
A_55_P1982211		-0.58554	-1.44753	0.861993	0.0163151	3.9863
A_51_P304170	Rtp4	0.169342	-0.24077	0.410112	0.0163272	3.98541
A_55_P1992388	Edf1	0.796549	0.184998	0.611551	0.0163735	3.98202
A_52_P203948	Pla2g4e	-0.250793	-0.857277	0.606484	0.0164165	3.97887
A_51_P122425	Ctf1	0.330459	-0.135305	0.465764	0.0164464	3.9767
A_51_P139069	Wdr45	-0.442152	-0.775303	0.333152	0.0164493	3.97649
A_52_P671812		-0.329591	-1.38128	1.05169	0.0164729	3.97477
A_51_P301994	Rg9mtd1	0.11562	-0.39873	0.51435	0.0164863	3.9738
A_55_P2050602	Ncam1	0.21442	-0.369784	0.584203	0.0165009	3.97274
A_51_P450573	Tgfbr2	0.0546302	-0.661145	0.715776	0.0165287	3.97072
A_51_P198835	Dnajb9	-0.0650622	-0.816503	0.751441	0.0165482	3.96931
A_55_P1976690	Snrnp35	0.519638	-0.072614	0.592252	0.0165603	3.96844
A_30_P01032827		-0.112915	-1.67754	1.56462	0.0166079	3.96501
A_55_P2057984	Tbc1d19	-0.0237439	-0.496127	0.472383	0.0166158	3.96444
A_66_P106509		-0.61069	-1.10506	0.494368	0.0166436	3.96244
A_66_P111217		0.888061	-0.889141	1.7772	0.0166728	3.96035
A_51_P168613	Nuak1	0.256255	-0.0434792	0.299734	0.0166866	3.95936
A_55_P2064896	Gm8580	-1.38851	-1.86031	0.471804	0.0167023	3.95823
A_55_P1995902	Gm13251	0.0166603	-0.437543	0.454203	0.0167071	3.95789
A_55_P1996202		0.719582	0.260862	0.458719	0.0167486	3.95493
A_66_P124445	3110002H16Rik	-0.0786465	-0.321503	0.242856	0.0167552	3.95446
A_51_P300207	Rsl24d1	0.483285	-1.16466	1.64794	0.0168142	3.95027
A_51_P267740	Zc3h15	-0.0660038	-0.860291	0.794288	0.016821	3.94979
A_55_P2183955	Olfr97	0.48907	-0.411503	0.900573	0.0168422	3.94829
A_55_P1990457	Rpl15	-0.992206	-1.73153	0.739327	0.016854	3.94745
A_51_P110841	Mrps35	0.231402	-0.390716	0.622118	0.0168578	3.94718
A_30_P01029967		0.0885694	-0.419366	0.507935	0.0168757	3.94592
A_51_P427674	Cpt1a	0.299272	-0.274825	0.574097	0.0169073	3.94369
A_52_P389347	Snap29	0.0965991	-0.489121	0.58572	0.0169493	3.94074
A_55_P2167803	Abi3bp	-0.0183407	-0.487867	0.469527	0.0169895	3.93792
A_51_P241667	Prkdc	-0.123513	-0.266118	0.142605	0.0169978	3.93733
A_51_P207622	Fmod	0.0824234	-1.3042	1.38663	0.0170437	3.93413
A_55_P2024011		-1.19206	-1.81124	0.619178	0.0170974	3.93039
A_51_P315666	Nid2	0.066588	-0.475276	0.541864	0.0170975	3.93038
A_55_P2108738	Nck1	0.215608	-0.28683	0.502438	0.0171045	3.92989
A_51_P332676	Top1mt	0.481959	0.197672	0.284287	0.0171193	3.92887
A_52_P429774	Cnst	0.0772552	-0.95121	1.02847	0.0171238	3.92856
A_55_P1987746		-1.27364	-1.93878	0.665147	0.0171724	3.92519
A_30_P01020644		0.21092	-0.117286	0.328206	0.0171805	3.92463
A_51_P268094	Serpine2	0.246268	-0.798252	1.04452	0.0171888	3.92406
A_66_P100349	Esyt2	-0.215496	-0.880593	0.665097	0.0172033	3.92306
A_55_P2178137	2003-09-01	0.2167	0.0517772	0.164923	0.0173029	3.91621
A_52_P424871	Crbn	0.0959467	-0.2557	0.351647	0.0173079	3.91587
A_30_P01027001		-0.177731	-0.662082	0.484351	0.0173371	3.91387
A_51_P248444	Poglut1	0.144558	-0.405908	0.550466	0.0173755	3.91125
A_55_P2109337	Gba2	0.150373	-0.20165	0.352023	0.0174381	3.90699
A_52_P364130	Map3k14	0.411758	0.0487948	0.362963	0.0174789	3.90422
A_66_P114700	Kcna7	-0.150784	-1.63741	1.48663	0.0175023	3.90264
A_66_P134534	Atl2	-0.163962	-1.31981	1.15585	0.0175276	3.90093
A_55_P2104810	Mrpl27	0.579685	-0.121128	0.700814	0.0175598	3.89876
A_55_P1968606	Synrg	0.0262834	-0.569356	0.595639	0.0175609	3.89869
A_51_P141164	Ddx50	-0.345304	-1.14225	0.796948	0.017591	3.89667
A_51_P141535	Oat	0.0210822	-1.21575	1.23683	0.0176144	3.8951
A_51_P115953	Ctxn3	-0.958423	-1.84242	0.883998	0.0176457	3.893
A_55_P2064632		-1.05348	-2.01066	0.957183	0.0177444	3.88642
A_51_P332602	Surf1	0.14235	-0.380627	0.522977	0.0177552	3.8857
A_52_P530280	Nsa2	-0.14715	-0.896238	0.749088	0.017765	3.88505
A_51_P105408	Alg14	0.200275	-0.367313	0.567589	0.0178433	3.87987
A_55_P1957967	Dhx32	-0.340256	-0.676628	0.336372	0.0178741	3.87783
A_55_P2005868	Bbs7	-0.116618	-0.486017	0.369399	0.0179195	3.87485
A_55_P2032912		0.178044	-0.762294	0.940338	0.0179288	3.87423
A_55_P2030805	Actr10	0.316248	0.0236606	0.292588	0.0179467	3.87307
A_52_P307961	Abca5	0.159794	-0.576178	0.735971	0.0179869	3.87043
A_52_P282762	Myd88	0.253131	-0.0134111	0.266542	0.0180326	3.86744
A_55_P1967659	Lactb	-0.0227577	-0.874095	0.851337	0.0180442	3.86669
A_51_P191586	Arpc1a	-0.0922012	-0.564014	0.471812	0.0180644	3.86538
A_51_P509808	Fnbp4	0.124811	-0.1172	0.242011	0.0180737	3.86477
A_55_P2157992		0.66872	-1.35023	2.01895	0.0181223	3.86161
A_55_P1992034	Epm2a	0.343532	0.00323657	0.340295	0.0181809	3.85783
A_51_P378009	Blzf1	-0.129778	-0.759983	0.630205	0.0181861	3.85749
A_55_P2158873	Ppid	0.309191	-0.515725	0.824916	0.0182861	3.85106
A_55_P2055411	Rps7	-1.52999	-2.06045	0.53046	0.0183161	3.84913
A_51_P102507	Vps33a	0.50745	-0.0986072	0.606057	0.0183316	3.84814
A_55_P2177426	Abcb8	0.08719	-0.569224	0.656414	0.0183418	3.84749
A_55_P2106414	Haus7	-0.0159589	-0.441541	0.425582	0.018347	3.84716
A_51_P129100	Sec63	0.0909455	-0.406652	0.497598	0.0183568	3.84653
A_55_P2380033	4933433H22Rik	0.146638	-0.13617	0.282809	0.018395	3.8441
A_55_P2110507	Gm10253	0.146291	-0.130862	0.277153	0.0184719	3.83922
A_51_P401876	2510003E04Rik	-0.122929	-0.890862	0.767933	0.0184856	3.83835
A_55_P2009267		-1.00641	-1.72933	0.722929	0.0184943	3.8378
A_51_P400016	Kalrn	0.2634	-0.330498	0.593898	0.0185205	3.83614
A_55_P2184009	Rnd2	0.226357	-0.322304	0.54866	0.018521	3.83611
A_51_P156800	Mob2	0.349952	-0.242651	0.592603	0.0185336	3.83531
A_55_P2002703		0.175203	-0.170361	0.345564	0.0185531	3.83409
A_55_P1995774	Gm14322	-0.029916	-0.807148	0.777232	0.0185764	3.83262
A_55_P2167050	Paip2	-0.0963581	-0.520439	0.424081	0.0185795	3.83243
A_55_P2045792	Pes1	-0.109476	-0.48109	0.371614	0.0186103	3.83049
A_51_P105408	Alg14	-0.0755567	-0.457206	0.38165	0.0187025	3.82472
A_51_P138772	Ddx27	0.126147	-0.345799	0.471946	0.0187163	3.82386
A_55_P2150906	Atp5c1	0.0390027	-0.293863	0.332866	0.0187699	3.82052
A_30_P01022449		0.147707	-0.402031	0.549738	0.0188096	3.81806
A_51_P384901	Mstn	-0.870921	-1.72847	0.857553	0.0188388	3.81625
A_30_P01021814		0.125276	-0.198757	0.324033	0.0188478	3.81569
A_66_P123787	Lars2	0.267287	-0.200231	0.467518	0.0188682	3.81443
A_55_P2112599	Lgals8	0.267559	-0.499821	0.767381	0.0188809	3.81365
A_55_P2052775	Morc2a	-0.154679	-0.48858	0.3339	0.0188977	3.81261
A_51_P123705	Dus3l	0.328463	0.0813393	0.247123	0.0189278	3.81076
A_51_P324704	Mrpl16	0.439777	0.077514	0.362263	0.0189396	3.81004
A_51_P322994	Mrpl22	-0.200468	-0.666426	0.465958	0.0189396	3.81003
A_55_P2122260	Tmem87b	0.216495	-0.178467	0.394962	0.018945	3.8097
A_52_P149391	Usp40	0.0887862	-0.150931	0.239717	0.0189534	3.80919
A_51_P520849	Sfrp2	0.136498	-0.524751	0.661249	0.019006	3.80596
A_55_P1990196		-0.544496	-1.05984	0.515341	0.0190182	3.80521
A_51_P125260	Acaa2	0.389713	-0.149648	0.539361	0.0190631	3.80247
A_55_P2032853	Entpd1	0.052158	-0.204467	0.256625	0.0190803	3.80142
A_51_P345046	Metap2	-0.187152	-1.10303	0.915883	0.0190952	3.80051
A_55_P2034390	Ankhd1	0.0797341	-0.395247	0.474981	0.0191061	3.79985
A_55_P2029842	Hnrnpa1	-0.293777	-0.925838	0.63206	0.0191264	3.79862
A_51_P379373	Lactb2	0.276737	-0.339111	0.615847	0.0191371	3.79797
A_55_P2120807	Dld	-0.64125	-1.71994	1.07869	0.0191508	3.79714
A_55_P2065731	6330406I15Rik	-0.0459392	-0.581158	0.535219	0.0191569	3.79676
A_55_P2101231	Aldh7a1	-0.0598236	-0.487525	0.427702	0.0191602	3.79656
A_51_P410744	Dgke	0.251642	-0.0276924	0.279334	0.0192002	3.79414
A_52_P290725	Arfgef2	0.128279	-0.288579	0.416859	0.0192051	3.79385
A_52_P468343	Bdh1	0.137992	-0.75793	0.895921	0.0192461	3.79137
A_55_P2060111	ATP8	-2.36904	-4.53104	2.162	0.0193166	3.78713
A_51_P102507	Vps33a	0.378394	-0.198201	0.576596	0.0193444	3.78546
A_51_P185660	Ccl9	0.506973	0.255035	0.251938	0.0193538	3.7849
A_52_P32081	Crbn	-0.0343538	-0.519086	0.484732	0.0193579	3.78465
A_55_P2367117	Pitpnb	0.17295	-0.699157	0.872107	0.0193682	3.78404
A_55_P1997086	Pknox1	0.125396	-0.196477	0.321873	0.0194107	3.7815
A_51_P279552	Cav2	-0.0289142	-1.01413	0.98522	0.0194174	3.7811
A_51_P363719	Stx7	-0.0829083	-0.665091	0.582183	0.0194187	3.78102
A_55_P2030225		-0.708232	-1.31854	0.610312	0.019442	3.77963
A_55_P2059650	Atpaf2	0.158167	-0.0729437	0.231111	0.0194558	3.77881
A_51_P484254	Pcca	0.00852262	-0.782972	0.791494	0.0194799	3.77737
A_51_P435251	Cul4a	-0.0799617	-1.16621	1.08625	0.0195625	3.77248
A_55_P2054132	Tulp2	-0.0810282	-0.537885	0.456857	0.0195685	3.77212
A_30_P01026862		0.158122	-0.0556057	0.213727	0.0196307	3.76845
A_55_P1956017	Usp45	-0.0697257	-0.697389	0.627664	0.0196417	3.7678
A_52_P345247	Tfb1m	0.0193582	-0.372933	0.392292	0.0197226	3.76306
A_55_P2131105		-0.926447	-1.68358	0.757133	0.0197422	3.76191
A_51_P503896	Pycr1	0.372152	-0.0850139	0.457166	0.0198549	3.75534
A_52_P24783	Pds5b	-0.269474	-0.727003	0.457529	0.0198699	3.75447
A_55_P2059040	Pvalb	0.855285	-0.0749869	0.930272	0.0199341	3.75075
A_55_P1963590	Mbd5	0.246983	-0.167412	0.414395	0.0199714	3.7486
A_55_P2109875	Rpl23a	-1.10366	-1.59769	0.494031	0.0199844	3.74785
A_52_P67983	Lcmt2	0.279975	0.024707	0.255268	0.0199886	3.7476
A_30_P01029377		-0.0538623	-1.26252	1.20866	0.0200241	3.74556
A_55_P1963389		0.108318	-0.332927	0.441245	0.0200481	3.74418
A_30_P01026752		-0.0602352	-0.598057	0.537821	0.0201117	3.74054
A_55_P2010962	Surf6	0.176516	-0.500893	0.677409	0.0201141	3.7404
A_55_P2141429	Park7	0.459314	0.0156958	0.443619	0.0201373	3.73907
A_55_P2071683		-0.390338	-1.07727	0.686937	0.0201438	3.7387
A_51_P440047	1110067D22Rik	-0.81374	-1.60841	0.794666	0.0201453	3.73862
A_55_P2073489		0.131413	-0.492437	0.62385	0.0201472	3.73851
A_55_P2067652	Boc	0.306886	-0.106816	0.413701	0.0201639	3.73756
A_55_P2059957	Snx7	0.0850878	-0.112271	0.197358	0.0201737	3.73699
A_51_P418317	Mis12	0.218561	-0.124838	0.3434	0.0201782	3.73674
A_55_P1989991	Fam149b	0.115742	-0.0832583	0.199	0.02018	3.73664
A_51_P202014	Taf12	-0.33883	-0.730737	0.391907	0.0201848	3.73636
A_55_P2082045	Vps13a	0.318113	-0.10816	0.426273	0.0202368	3.73341
A_52_P239707	Nfyb	-0.0223096	-0.660401	0.638091	0.0203221	3.72857
A_55_P2011942	Gramd1a	0.00919322	-0.328155	0.337348	0.0203929	3.72458
A_55_P1961039	Pnpla2	0.523684	-0.126228	0.649911	0.0203959	3.72441
A_66_P133413		-1.31805	-2.161	0.842946	0.020416	3.72328
A_52_P116134	Aldh2	0.235759	-1.21037	1.44613	0.020438	3.72205
A_52_P880457	Ampd1	-0.217925	-1.49029	1.27237	0.0204547	3.72111
A_55_P2011322		-0.232136	-0.946544	0.714408	0.0204602	3.7208
A_55_P2370394	Ppp2r5e	0.127064	-0.576967	0.704031	0.0204828	3.71954
A_51_P483220	Impact	-0.156101	-0.602532	0.446431	0.0205609	3.71518
A_55_P1988010	Gm10406	0.1074	-0.332422	0.439822	0.0205687	3.71474
A_51_P125691	Cdca4	0.214918	-0.171284	0.386202	0.0205788	3.71418
A_55_P2075000		-0.0527084	-0.738479	0.685771	0.0206726	3.70897
A_52_P176999	Klhl31	-0.0805199	-1.05586	0.975336	0.0206808	3.70852
A_66_P108692		-0.969795	-1.68704	0.717249	0.0207639	3.70393
A_55_P2083582	Gm6613	-1.39208	-1.87211	0.480027	0.0207831	3.70288
A_51_P124719	Ccdc93	0.179743	-0.196323	0.376066	0.0208795	3.69759
A_51_P112355	Igtp	0.239904	-0.227194	0.467098	0.0209322	3.69471
A_51_P123705	Dus3l	0.343981	0.0845054	0.259476	0.0209482	3.69383
A_55_P2253746	Nip7	0.0109699	-0.312413	0.323382	0.0209829	3.69195
A_51_P386304	Ccnl2	0.0601754	-0.634144	0.69432	0.0210446	3.6886
A_55_P2078213	1700020I14Rik	-0.167831	-0.611809	0.443978	0.0210495	3.68833
A_52_P367760	Calml4	-0.0203253	-0.360858	0.340533	0.021134	3.68377
A_55_P2073313	Unc79	0.12406	-0.0545934	0.178653	0.021145	3.68317
A_51_P376407	D9Ertd402e	0.108152	-0.553035	0.661187	0.0211928	3.6806
A_55_P1981099		0.685081	-1.26634	1.95142	0.0212895	3.67541
A_66_P111433		-0.269516	-0.798267	0.528751	0.0213751	3.67085
A_51_P217498	Slc2a4	0.832066	0.261961	0.570105	0.0213846	3.67035
A_51_P165293	Ckmt2	1.27525	-0.325676	1.60093	0.0213983	3.66962
A_55_P2037544		-0.416763	-1.00294	0.586181	0.0214076	3.66912
A_51_P513959	Rsl24d1	0.364685	-1.11536	1.48005	0.0214128	3.66885
A_55_P1961968	Plagl1	0.0304841	-0.71542	0.745904	0.0214361	3.66761
A_52_P581435	Pdha1	0.468636	-1.69641	2.16505	0.0214637	3.66615
A_52_P543824	Srsf6	0.0596056	-0.414884	0.47449	0.021516	3.66339
A_55_P1968778	Rasa1	0.00547453	-0.375911	0.381385	0.0216324	3.65727
A_51_P102507	Vps33a	0.516039	-0.225457	0.741496	0.0216572	3.65596
A_30_P01023141		0.0457989	-0.391248	0.437047	0.0216887	3.65432
A_55_P2153904	Gm6132	0.523202	-0.745732	1.26893	0.0216944	3.65402
A_52_P10037	Asf1a	0.0837443	-0.558241	0.641986	0.0217014	3.65365
A_55_P1975456	Nfyb	-0.0012034	-0.730092	0.728888	0.0217063	3.6534
A_55_P2161077		-0.147733	-1.14112	0.993389	0.0217596	3.65062
A_51_P105017	Rad52	0.2063	-0.346566	0.552866	0.0217608	3.65055
A_51_P100828	Prdx3	0.481632	-1.01872	1.50035	0.0217797	3.64957
A_55_P2053556	Alpk3	0.100819	-0.470242	0.57106	0.0217962	3.64871
A_51_P436469	AI317395	-0.059655	-0.271281	0.211626	0.0217999	3.64852
A_55_P1976938		0.198603	-0.0823906	0.280994	0.0218048	3.64826
A_55_P2304482	2700086A05Rik	0.0593643	-0.220844	0.280208	0.0218139	3.64779
A_52_P33453	D13Mgi7	-0.596028	-1.55577	0.959741	0.0218193	3.64751
A_51_P110471	Ddah1	0.113925	0.00657519	0.107349	0.0218287	3.64703
A_30_P01030178		-0.432479	-0.943421	0.510942	0.0218759	3.64458
A_51_P353008	Minpp1	0.20221	-0.830698	1.03291	0.0219099	3.64282
A_51_P285770	Fem1a	0.360778	-0.198966	0.559744	0.0219194	3.64233
A_52_P565279	Cecr5	0.414478	-0.43136	0.845838	0.0219534	3.64058
A_52_P417437	Gab1	0.110446	-0.529478	0.639924	0.0220025	3.63805
A_55_P2064766	Gm12693	-1.83516	-2.38711	0.551941	0.022027	3.63679
A_55_P2170474	Yipf2	0.409113	0.0672764	0.341837	0.022089	3.63362
A_51_P280245	Zfp207	-0.128169	-0.945941	0.817772	0.0221104	3.63253
A_51_P113003	Cenpq	-0.0113026	-0.425365	0.414063	0.0221192	3.63208
A_55_P2104617	Kctd5	0.288822	-0.26464	0.553463	0.0221393	3.63105
A_51_P388298	Mmachc	-0.40375	-1.40119	0.997437	0.0221565	3.63017
A_51_P283876	Bphl	0.370131	-0.221261	0.591392	0.0221593	3.63003
A_51_P110035	Pik3r4	0.043159	-0.267562	0.310721	0.0221632	3.62983
A_52_P650473		-0.101428	-0.236382	0.134954	0.0221665	3.62966
A_55_P2015177		-0.442737	-1.15793	0.715198	0.0221897	3.62848
A_55_P2031692	Gstm6	0.118465	0.062179	0.0562864	0.0222331	3.62628
A_55_P2009069	Ccrn4l	0.208297	-1.08236	1.29065	0.0222563	3.6251
A_51_P442152	Itfg1	0.0624518	-0.469528	0.53198	0.0222623	3.62479
A_55_P2096367	Gm8230	-0.114683	-1.18792	1.07324	0.0223082	3.62247
A_30_P01031371		-0.0225578	-0.794367	0.771809	0.0223128	3.62224
A_51_P107090	BC031181	0.136299	-0.238458	0.374757	0.0223246	3.62165
A_51_P363914	Cct2	-0.27495	-1.02838	0.753426	0.022407	3.61749
A_55_P2154880		-1.10515	-1.76718	0.662029	0.0224091	3.61739
A_51_P105017	Rad52	0.152577	-0.400729	0.553306	0.0224395	3.61586
A_51_P215066	Tmem85	0.248046	-0.228294	0.47634	0.0224963	3.61301
A_51_P432659	Pex7	-0.0129674	-0.253089	0.240122	0.0224969	3.61298
A_30_P01023784		-0.0855208	-0.921965	0.836445	0.0225215	3.61175
A_30_P01025316		0.00430723	-0.496818	0.501125	0.0225774	3.60896
A_66_P108672	Mtg1	0.565554	-0.079007	0.644561	0.0225897	3.60835
A_55_P2080794	Taf9	0.718207	-0.878674	1.59688	0.0226	3.60784
A_55_P1972118		-2.00002	-2.99299	0.992964	0.0226044	3.60762
A_55_P1962951	Stx5a	0.325868	-0.089803	0.415671	0.022623	3.60669
A_55_P1975041	Arhgef11	0.302441	-0.201132	0.503573	0.022696	3.60307
A_52_P375493	Tfdp1	-0.379622	-0.862483	0.482861	0.0226996	3.60289
A_55_P2110177		-0.759098	-1.41712	0.658019	0.0227248	3.60165
A_55_P2114908	Nek3	-0.0170543	-0.452851	0.435796	0.0227459	3.6006
A_55_P1973178	Haus5	0.301856	-0.013123	0.314979	0.0227781	3.59902
A_55_P1971269		-1.06344	-2.38997	1.32653	0.0228251	3.5967
A_55_P2142172	Olfr1229	0.163051	0.0159733	0.147078	0.0228443	3.59576
A_55_P1999805		-0.431012	-0.817642	0.38663	0.0228783	3.59409
A_66_P105736	Net1	0.253418	-0.74054	0.993958	0.0228814	3.59394
A_65_P02543	Srp72	0.0144215	-0.255005	0.269427	0.0229413	3.591
A_55_P2144090		0.114213	-0.0627073	0.17692	0.0229422	3.59096
A_51_P263377	Thnsl1	0.196017	-0.378094	0.574111	0.0229627	3.58996
A_55_P2083624	Wbp2	0.413561	-0.311698	0.725259	0.0229656	3.58982
A_55_P2007535	Edf1	0.685401	0.267006	0.418395	0.0229714	3.58953
A_51_P364421	Vamp7	-0.317106	-0.750922	0.433817	0.0229741	3.5894
A_66_P111798	Znrf2	-0.268085	-0.777798	0.509713	0.0229982	3.58822
A_55_P2107855	Hnrnpk	0.0402431	-0.700095	0.740338	0.0230839	3.58406
A_55_P2022595	Gm10653	-1.66301	-2.1022	0.439188	0.0231271	3.58196
A_55_P2122491	Gm6222	0.889571	0.125487	0.764084	0.023195	3.57868
A_66_P128384	Hdac1	0.244579	-0.114925	0.359503	0.0232148	3.57773
A_52_P352563	1700073E17Rik	-1.30822	-1.89328	0.585064	0.0232277	3.57711
A_51_P517012	Tysnd1	0.233524	0.0131376	0.220387	0.0232514	3.57596
A_55_P1968448		-0.794832	-1.43393	0.639095	0.0232799	3.57459
A_55_P2010134		-0.207337	-0.647825	0.440487	0.0232894	3.57414
A_51_P114456	2210012G02Rik	0.157417	-0.358042	0.515458	0.0232914	3.57404
A_55_P2175314		-0.746315	-1.32687	0.580559	0.0232938	3.57392
A_55_P2079761	Ggps1	0.215886	-0.152925	0.368811	0.0234219	3.5678
A_55_P2428968	Lrrc2	-0.110043	-1.19647	1.08643	0.0234955	3.56429
A_55_P1982420	C78339	-0.0053325	-0.367539	0.362207	0.0235088	3.56366
A_55_P1995438		-1.20122	-1.66168	0.46046	0.0235123	3.56349
A_55_P1965827	Ubb	0.551754	-0.45945	1.0112	0.0235358	3.56238
A_51_P369636	Hat1	-0.364902	-0.95246	0.587558	0.0235418	3.5621
A_51_P170807	Map3k6	0.0628687	-0.356812	0.41968	0.0236444	3.55724
A_52_P360650	Abcb7	-0.186704	-1.00049	0.813783	0.0236704	3.55602
A_52_P283802	Tapt1	-0.00497712	-0.454641	0.449664	0.0236947	3.55487
A_55_P2029740		-0.701989	-1.09994	0.397949	0.0237328	3.55308
A_55_P2163812	2004-09-01	0.339034	-0.253223	0.592257	0.0238194	3.54903
A_55_P2097759		-1.00309	-1.9588	0.955708	0.0238472	3.54773
A_55_P2149500	Kifc2	0.409375	0.181806	0.227568	0.0238862	3.54591
A_52_P668984	4930420K17Rik	-0.223086	-0.524271	0.301185	0.0239038	3.54509
A_55_P2002918	Klc2	0.413774	-0.182648	0.596422	0.0239049	3.54504
A_55_P2030030	Adssl1	0.280888	-0.253862	0.53475	0.0239344	3.54367
A_51_P314339	2500003M10Rik	0.183889	-0.595773	0.779662	0.0239638	3.5423
A_55_P1988708	Gstz1	0.523612	0.0834849	0.440127	0.0239892	3.54112
A_30_P01022817		0.112976	0.0200223	0.0929533	0.0240122	3.54006
A_51_P173100	Pttg1ip	0.508868	-0.0131073	0.521975	0.0240284	3.53931
A_51_P102507	Vps33a	0.387534	-0.188133	0.575667	0.024031	3.53919
A_55_P2024431	Gaa	0.234865	-0.030393	0.265258	0.0240933	3.53631
A_30_P01024054		-0.00223281	-0.402006	0.399773	0.0241217	3.535
A_55_P2089125	9830147E19Rik	-0.187149	-0.76264	0.575491	0.0242035	3.53124
A_30_P01022294		0.157054	-0.20951	0.366564	0.0242195	3.53051
A_55_P2047788	Katnal1	-0.0259528	-0.149016	0.123063	0.0242201	3.53048
A_51_P122582	Daglb	0.00126699	-0.274642	0.275909	0.0242252	3.53025
A_51_P284988	Nrbf2	-0.0737902	-0.746933	0.673143	0.0242459	3.5293
A_51_P502798	Fam55d	0.249418	-0.0516641	0.301082	0.0242979	3.52692
A_52_P194250	Ets1	0.308851	-0.23194	0.54079	0.0243725	3.52352
A_51_P120093	Snx10	-0.361534	-0.712955	0.351421	0.0244069	3.52196
A_55_P2085984	Igf1	0.137163	-0.137604	0.274767	0.0244109	3.52178
A_55_P2121081	Cul2	-0.888795	-1.73962	0.850828	0.0244162	3.52154
A_66_P130887	Pcdh18	0.139633	-0.248697	0.388331	0.0244743	3.5189
A_30_P01018722		0.0726668	-0.187383	0.26005	0.0244911	3.51814
A_55_P2139748	Phf14	0.043028	-0.251464	0.294492	0.0245104	3.51727
A_55_P2114437	Pvalb	0.67083	0.0684115	0.602419	0.0245335	3.51622
A_55_P2093014		0.715462	-0.575937	1.2914	0.0246171	3.51246
A_52_P451888	Tlk2	-0.0891418	-0.602888	0.513746	0.0246426	3.51132
A_51_P446417	1810074P20Rik	-0.423702	-0.847322	0.423621	0.0246488	3.51104
A_51_P291078	Sel1l3	-0.132648	-0.831816	0.699168	0.0246583	3.51061
A_52_P56658	Tmem111	0.0610838	-0.878468	0.939552	0.0246711	3.51003
A_52_P229320	Rptor	0.10685	-0.343223	0.450073	0.0247113	3.50823
A_51_P366024	Ercc3	0.165045	-0.330274	0.495319	0.0247426	3.50683
A_51_P509211	Rnf34	-0.262504	-0.778422	0.515918	0.0247686	3.50568
A_55_P2296566	A330050B17Rik	0.0272811	-0.241221	0.268502	0.0247774	3.50528
A_55_P2115260		0.0273799	-0.284965	0.312345	0.0247793	3.5052
A_51_P403049	Heatr5b	0.188652	-0.104961	0.293613	0.0247963	3.50444
A_51_P387302	Zmym2	-0.253907	-0.527386	0.273478	0.0248198	3.50339
A_51_P491227	Suclg1	-0.0631502	-1.55918	1.49603	0.0248548	3.50184
A_52_P316644	Bet1	-0.204146	-0.790402	0.586256	0.024868	3.50125
A_51_P323878	Coro7	-0.0385431	-0.314167	0.275624	0.0249051	3.4996
A_51_P380699	Acsl6	-0.253012	-0.888198	0.635186	0.024926	3.49868
A_55_P2121252	Amd2	-0.145751	-1.31576	1.17001	0.0250208	3.49449
A_51_P128648	Uqcrc2	0.634962	-0.151333	0.786295	0.02504	3.49364
A_30_P01023085		0.0786024	-0.239706	0.318309	0.0250466	3.49335
A_55_P2005081	Rpl10	-0.807342	-1.447	0.639661	0.0250517	3.49313
A_51_P120093	Snx10	-0.288248	-0.667589	0.379341	0.0250603	3.49275
A_51_P372895	Zfp433	-0.820988	-1.22286	0.401871	0.0251244	3.48993
A_51_P177274	Slc6a20b	0.12402	-0.135585	0.259605	0.0251769	3.48763
A_51_P269078	Habp4	-0.0509282	-0.470674	0.419745	0.0252645	3.4838
A_55_P1994074	Mkl1	0.392962	-0.132983	0.525945	0.0252711	3.48352
A_55_P2048454	Rps2	-2.1821	-3.29061	1.10852	0.0252822	3.48303
A_51_P337598	2410131K14Rik	0.208714	-0.146587	0.355301	0.0253585	3.47972
A_55_P2023697	Zfp386	-0.358263	-1.2145	0.856234	0.0253752	3.47899
A_51_P108190	Rpl23	-0.585336	-1.08017	0.494837	0.0253944	3.47816
A_66_P135194	Yrdc	0.0159039	-0.300181	0.316085	0.0254075	3.47759
A_55_P1998816	Zfand5	-0.0225448	-0.443211	0.420666	0.0254371	3.47631
A_55_P2217438	Myoz3	0.0115991	-0.921067	0.932666	0.0255442	3.47169
A_30_P01027974		0.225472	-0.950021	1.17549	0.0255492	3.47148
A_51_P128648	Uqcrc2	0.616903	-0.0720192	0.688922	0.0255572	3.47113
A_51_P144926	Cops8	-0.117088	-1.40649	1.2894	0.0255592	3.47105
A_55_P2111153		0.0566462	-0.98735	1.044	0.0255752	3.47036
A_51_P152826	Golt1b	-0.165738	-0.524934	0.359196	0.0256038	3.46913
A_55_P2124090	Ambra1	0.371875	0.0221436	0.349732	0.0256075	3.46897
A_51_P117226	Zdhhc2	0.067478	-0.153138	0.220615	0.025653	3.46703
A_55_P2139072		0.172276	-0.0145333	0.186809	0.0256826	3.46576
A_51_P427828	2310046A06Rik	-0.123016	-1.14753	1.02452	0.0256967	3.46516
A_55_P2025712	Immt	0.412846	-1.07009	1.48293	0.0257034	3.46487
A_55_P2129354	Pilra	0.312647	-0.0234908	0.336138	0.0257208	3.46413
A_30_P01025824		0.0585654	-0.304635	0.3632	0.0257289	3.46378
A_66_P125828		0.384337	-0.0107431	0.39508	0.0257365	3.46346
A_55_P2083481	Lpin1	-0.894395	-2.25286	1.35847	0.0257664	3.46219
A_55_P2088715	Deb1	-0.599615	-1.1649	0.565285	0.0257886	3.46124
A_51_P181002	Ccdc132	0.0772668	-0.352259	0.429526	0.0258021	3.46066
A_55_P2139211		-0.971459	-1.75931	0.787851	0.0258395	3.45908
A_51_P339444	Rab9	0.117506	-0.852107	0.969613	0.0258613	3.45815
A_52_P867058	Kcnc1	0.213886	-0.303679	0.517564	0.0259311	3.4552
A_51_P479645	Cdnf	0.343023	-0.384168	0.727191	0.0259584	3.45405
A_30_P01030123		0.0635311	-0.219858	0.283389	0.0259733	3.45342
A_52_P413646	Bmp6	0.372405	-0.171417	0.543821	0.0259889	3.45276
A_55_P2103352	Ndufb5	-0.181622	-0.546783	0.365162	0.0259892	3.45275
A_55_P2018666	Thrsp	0.476961	-0.379994	0.856955	0.0259941	3.45254
A_51_P393761	Ndufs2	0.364349	-1.6377	2.00205	0.0259967	3.45243
A_55_P2090179	Cbx5	0.175231	-0.284022	0.459253	0.0260007	3.45226
A_51_P217498	Slc2a4	0.757645	0.292693	0.464952	0.0260341	3.45086
A_52_P678895	Dynlt3	-0.26268	-0.588127	0.325447	0.0260671	3.44947
A_55_P2050799	Nup35	-0.0115926	-0.519727	0.508135	0.0260716	3.44928
A_52_P18081	Tmem206	-0.194674	-1.30809	1.11341	0.0260988	3.44814
A_55_P2019964	Lancl1	0.0301756	-0.309461	0.339637	0.0261091	3.44771
A_52_P588559	Ube2d3	-1.21365	-1.96071	0.747064	0.0261203	3.44724
A_55_P1968738	Nfkb1	0.017001	-0.142581	0.159582	0.0261789	3.44479
A_51_P123805	Sbno1	0.0470932	-0.32601	0.373103	0.0262192	3.44311
A_55_P2144796	Gfer	-0.922169	-1.33895	0.416786	0.026231	3.44261
A_66_P113760	Acvr2a	-0.141239	-0.465248	0.324009	0.0262349	3.44245
A_51_P129317	Mob4	-0.0371552	-0.647709	0.610554	0.0262366	3.44238
A_51_P204913	Bag2	-0.122965	-0.955956	0.832991	0.0262398	3.44224
A_51_P122740	Slc37a3	0.0939701	-0.120987	0.214957	0.0262449	3.44203
A_30_P01033549		0.0564154	-0.195631	0.252046	0.0262974	3.43985
A_55_P2162651		-1.09781	-1.37566	0.277844	0.0263275	3.4386
A_52_P193029	Hadha	0.550143	-0.525171	1.07531	0.026365	3.43704
A_55_P2416097	A130082J08Rik	0.122428	-0.230929	0.353357	0.0264024	3.43549
A_52_P672740	Rala	-0.230483	-0.88165	0.651168	0.0264567	3.43325
A_51_P441387	1110028C15Rik	-0.367361	-0.905557	0.538196	0.0266033	3.42722
A_55_P1982384		-0.961036	-1.53983	0.57879	0.0267285	3.42211
A_51_P381558	Rasa4	0.26249	-0.248656	0.511146	0.0267323	3.42195
A_55_P1996008		0.117073	-0.1879	0.304973	0.0267734	3.42028
A_52_P309718	D14Abb1e	-0.0166549	-0.285121	0.268466	0.0268095	3.41881
A_66_P131530	Rpp30	-0.195839	-0.663595	0.467756	0.0268129	3.41867
A_51_P482043	Epm2aip1	0.0597485	-0.686	0.745749	0.0268335	3.41783
A_52_P630632	Rcbtb2	0.292449	-0.221628	0.514078	0.0268336	3.41783
A_51_P412338	Vps41	0.22099	-0.662059	0.88305	0.0268773	3.41606
A_66_P119421	Prdx1	0.139904	-0.595235	0.735139	0.0269207	3.4143
A_51_P100828	Prdx3	0.388088	-0.937053	1.32514	0.0269567	3.41285
A_55_P1996088		-0.148618	-0.68926	0.540642	0.0269701	3.41231
A_52_P354271	2310057M21Rik	0.355032	0.211558	0.143474	0.026977	3.41203
A_55_P2056393	Stk11ip	0.189504	-0.118174	0.307678	0.0269927	3.4114
A_55_P1956687	Rab37	0.21518	-0.0903438	0.305524	0.0270055	3.41088
A_51_P137604	Fcna	0.306181	-0.263023	0.569204	0.0270221	3.41021
A_51_P251717	l7Rn6	-0.760254	-1.49689	0.736634	0.0270421	3.40941
A_52_P474765	Denr	-0.355982	-0.788837	0.432855	0.0270796	3.4079
A_51_P122425	Ctf1	0.140324	-0.22281	0.363134	0.0270881	3.40756
A_55_P1973838	Slc6a9	0.413983	0.0408996	0.373084	0.0270993	3.40711
A_55_P2015934		-1.53902	-2.11418	0.575156	0.0271175	3.40638
A_51_P281333	St3gal6	-0.399251	-0.926363	0.527112	0.0271551	3.40488
A_52_P243412	Ulk2	-0.380816	-1.24803	0.867214	0.02716	3.40468
A_55_P1955869		-0.33023	-1.03445	0.704223	0.0271622	3.40459
A_66_P131205		0.896879	-0.941592	1.83847	0.0271684	3.40435
A_51_P487547	Ccdc91	-0.161166	-0.814227	0.653061	0.0271738	3.40413
A_66_P101473	Fbxl3	-0.260998	-0.997904	0.736906	0.0272047	3.4029
A_55_P2110136	Arhgap29	0.325832	0.10125	0.224582	0.0272269	3.40201
A_55_P1957459	Lilrb4	0.083099	-0.364788	0.447887	0.0272436	3.40134
A_51_P354652	Slc25a30	0.0988986	-0.29152	0.390419	0.0272596	3.40071
A_51_P401683	Tm6sf1	-0.0978734	-0.675516	0.577643	0.0272607	3.40066
A_55_P2089223	Ak4	0.359317	0.111707	0.24761	0.0272977	3.39919
A_30_P01023949		-0.104182	-0.422132	0.31795	0.0273326	3.3978
A_51_P100828	Prdx3	0.286895	-0.961275	1.24817	0.0273786	3.39598
A_30_P01021026		0.212052	-0.176422	0.388474	0.0273869	3.39565
A_30_P01018904		0.158082	-0.395328	0.55341	0.0274271	3.39406
A_55_P1967648	Flcn	-0.00503641	-0.484923	0.479886	0.0274514	3.3931
A_55_P2054559		0.492605	-0.719564	1.21217	0.0274586	3.39282
A_52_P92472		0.00865831	-0.318003	0.326662	0.0275217	3.39033
A_52_P59318	Rdh10	0.0940026	-0.171542	0.265545	0.0275391	3.38964
A_51_P370510	BC022687	0.229562	-0.0653707	0.294933	0.0275489	3.38926
A_55_P2117164	Tmem106b	0.259992	-0.137409	0.397401	0.0275606	3.3888
A_55_P2086912	Gm14816	-0.876527	-1.50502	0.628497	0.0275615	3.38876
A_30_P01020413		0.0331227	-0.510752	0.543875	0.0275937	3.3875
A_51_P251736	Reep5	0.0718129	-0.793942	0.865755	0.0276404	3.38567
A_55_P2049211	Pisd-ps1	0.46211	-0.387879	0.849989	0.0276807	3.38409
A_30_P01031295		0.256957	-0.211967	0.468924	0.0276979	3.38342
A_55_P2085940	Dot1l	0.266575	-0.17624	0.442815	0.0276991	3.38337
A_55_P1990134	Cox18	-0.1413	-0.539742	0.398442	0.0277774	3.38031
A_30_P01025080		0.057186	-0.574124	0.63131	0.0277843	3.38005
A_51_P379750	Myoz1	0.738541	-0.333039	1.07158	0.0278051	3.37923
A_51_P217498	Slc2a4	0.767681	0.330232	0.437449	0.0278673	3.37682
A_30_P01030574		0.151097	-0.226071	0.377168	0.0278921	3.37586
A_52_P539414	Gtf2h3	0.117483	-1.07849	1.19597	0.0279122	3.37508
A_66_P126726	Cwc27	0.0080409	-0.217853	0.225894	0.0279806	3.37243
A_52_P521507	Trio	-0.104597	-0.722047	0.61745	0.0279888	3.37212
A_55_P2007377	Elf2	0.253974	-0.0601989	0.314173	0.0280364	3.37028
A_30_P01024593		0.163437	-0.0553247	0.218762	0.0280368	3.37027
A_52_P650379	Strap	-0.21668	-1.16014	0.94346	0.0280397	3.37016
A_51_P117236	Zfp354a	-0.220347	-0.45111	0.230763	0.0280955	3.36801
A_66_P124755	Fut8	-0.311406	-0.925033	0.613626	0.0281118	3.36738
A_55_P2006615	Rbbp9	-0.159893	-0.570092	0.410199	0.0281132	3.36733
A_55_P1992470		0.710429	-1.25785	1.96828	0.0281357	3.36647
A_55_P1996087	Gm14325	-0.159242	-0.805423	0.646181	0.0281382	3.36637
A_30_P01031859		-0.0999084	-0.851114	0.751206	0.0281867	3.36451
A_51_P129100	Sec63	-0.0672657	-0.563982	0.496717	0.0281896	3.3644
A_55_P2127265		0.902376	-0.679803	1.58218	0.0282218	3.36317
A_51_P403961	Chodl	0.112562	-0.171171	0.283733	0.0282219	3.36317
A_51_P271665	Rev3l	-0.387812	-0.899433	0.511622	0.0282651	3.36152
A_51_P389714	Phlpp2	0.244827	-0.170634	0.415461	0.028282	3.36087
A_30_P01029761		0.0142859	-0.429875	0.44416	0.0282964	3.36032
A_55_P2141955		-1.27184	-1.83553	0.56369	0.0283243	3.35926
A_55_P2058201	Abpd	0.189462	-0.106188	0.29565	0.0283852	3.35694
A_55_P2120459	Snx16	-0.0369094	-0.202441	0.165532	0.0283884	3.35682
A_30_P01033605		0.301914	-0.0348214	0.336736	0.028395	3.35657
A_55_P2137314	Kctd21	0.120387	-0.2765	0.396887	0.0284043	3.35622
A_52_P638895	Vegfa	0.164141	-0.723603	0.887744	0.0284162	3.35577
A_55_P1995152		0.913596	-0.73404	1.64764	0.0284425	3.35477
A_55_P2138529	Mrpl40	0.204664	-0.202044	0.406707	0.0285218	3.35177
A_51_P349495	Mboat1	-0.0610353	-0.525008	0.463973	0.0285225	3.35175
A_55_P2152246	LOC100045367	0.0583562	-0.275854	0.33421	0.0285239	3.35169
A_55_P2062733		0.742999	-0.728102	1.4711	0.0285317	3.3514
A_51_P427674	Cpt1a	0.296159	-0.283999	0.580158	0.0285398	3.3511
A_66_P107973	Prpf38b	0.0374826	-0.431464	0.468946	0.0285451	3.35089
A_51_P517120	Zfp930	-0.212916	-0.709801	0.496885	0.0285466	3.35084
A_30_P01029934		-0.0117883	-1.73782	1.72603	0.0285478	3.35079
A_55_P2333434		0.0752479	-0.0975488	0.172797	0.0285726	3.34986
A_55_P2162152		0.321594	-0.0741158	0.39571	0.0285841	3.34942
A_55_P2081483	Atp5g2	0.486228	-0.23978	0.726008	0.0285848	3.3494
A_55_P2005229	Gm19296	0.0352287	-0.567481	0.602709	0.0285984	3.34889
A_51_P520857	Gm12060	-0.156861	-0.64554	0.48868	0.0286207	3.34805
A_51_P286748	Frzb	0.295416	-0.440831	0.736248	0.0286224	3.34799
A_51_P486618	Akr1b10	0.0543184	-0.935213	0.989531	0.0286306	3.34768
A_52_P318955	Ap3m1	-0.0579571	-0.607996	0.550039	0.0286321	3.34762
A_51_P100828	Prdx3	0.335991	-0.912156	1.24815	0.0286461	3.3471
A_65_P12104	Tmtc1	-0.226304	-1.06739	0.841081	0.0286475	3.34704
A_55_P1978351	Apobec2	-0.666793	-2.30519	1.6384	0.0286621	3.34649
A_51_P114456	2210012G02Rik	0.347072	-0.320299	0.667371	0.0286694	3.34622
A_55_P2085400	Gpam	0.10129	-0.446982	0.548272	0.0286775	3.34592
A_55_P1968304		-0.712927	-2.23592	1.52299	0.0287237	3.34419
A_51_P122582	Daglb	0.157199	-0.382491	0.539691	0.0287629	3.34272
A_51_P112355	Igtp	0.166783	-0.242295	0.409078	0.0287916	3.34165
A_55_P2006693	Pstpip2	0.205226	-0.209938	0.415163	0.028809	3.341
A_55_P2166622		0.07697	-0.211688	0.288658	0.0288134	3.34083
A_55_P2180099		-1.58759	-2.26898	0.68139	0.0288192	3.34062
A_55_P1994907	Senp2	0.107901	-0.52667	0.634572	0.0288642	3.33894
A_55_P1987979	Plrg1	0.201223	-0.242091	0.443314	0.0288651	3.33891
A_52_P654752	Trub1	-0.210735	-0.621518	0.410784	0.0288783	3.33842
A_55_P2093649		0.921223	-0.81488	1.7361	0.0288905	3.33796
A_55_P2165028		-1.27521	-1.71838	0.443166	0.028891	3.33795
A_55_P2173035	Dnajc8	-0.0483289	-0.870424	0.822095	0.0289385	3.33618
A_55_P2135631	Rps18	-1.01085	-2.07649	1.06564	0.0289656	3.33518
A_52_P127362	Vmp1	-0.201102	-1.05999	0.858884	0.028996	3.33405
A_51_P228193	Ociad1	0.396955	-0.546008	0.942964	0.0290377	3.33251
A_30_P01032816		-0.074446	-0.497393	0.422947	0.0290613	3.33164
A_52_P456243	2900079G21Rik	0.202783	-0.0706371	0.27342	0.0290642	3.33153
A_55_P2129217		0.327474	-0.854172	1.18165	0.0290804	3.33093
A_51_P251587	Psmd9	0.506564	-0.0874609	0.594025	0.0291028	3.33011
A_55_P2080907	Rpl26	-1.56166	-2.0347	0.473032	0.0291114	3.32979
A_55_P2037425	Gapdh	0.658811	-1.28852	1.94733	0.0291126	3.32974
A_55_P2080119		-1.07382	-1.67977	0.605951	0.0291408	3.32871
A_51_P335900	Cox5a	0.676684	0.0895794	0.587105	0.0291593	3.32803
A_65_P06872	4933403F05Rik	-0.198232	-0.457604	0.259372	0.0291704	3.32762
A_51_P255193	Faf2	-0.00864093	-0.258768	0.250127	0.0291779	3.32734
A_55_P2013591		0.123882	-0.640505	0.764387	0.0291793	3.32729
A_51_P173906	Mto1	-0.173069	-0.658783	0.485715	0.0291984	3.32659
A_51_P308961	Hmgcl	0.132922	-0.334463	0.467386	0.0292192	3.32582
A_55_P2109222	Rps3	-0.536053	-0.792771	0.256718	0.0292713	3.32392
A_55_P2182077		0.811891	-0.742422	1.55431	0.0292882	3.3233
A_51_P357561	Fbxw9	0.0621716	-0.080019	0.142191	0.0293831	3.31983
A_55_P2079471		0.0391079	-0.342747	0.381855	0.0294028	3.31911
A_55_P2082235		-0.507749	-1.32947	0.821718	0.0294612	3.31699
A_55_P1985318	Kif14	-0.0572795	-0.559583	0.502304	0.0294651	3.31685
A_51_P108190	Rpl23	-0.539398	-1.09885	0.559454	0.0294782	3.31638
A_51_P411264	Txndc16	-0.00129201	-0.593008	0.591716	0.0294795	3.31633
A_55_P2185870	Bcl7a	0.511746	0.151768	0.359978	0.0294813	3.31626
A_30_P01031167		0.150195	-0.199686	0.349881	0.0295025	3.31549
A_52_P661071	Snhg3	0.0114572	-0.635838	0.647295	0.0295469	3.31388
A_55_P2156796	Pdss2	0.209807	-0.431119	0.640926	0.0296094	3.31163
A_55_P2008136	Ctr9	0.070269	-0.712112	0.782381	0.0296381	3.31059
A_55_P2018211		-0.670828	-1.19219	0.521358	0.0296745	3.30928
A_30_P01024332		-0.08765	-0.180646	0.0929959	0.0296855	3.30888
A_51_P508029	Pcyox1	-0.113748	-0.625918	0.51217	0.029688	3.30879
A_55_P2133637	Etfa	-0.0577129	-1.67408	1.61637	0.0297481	3.30663
A_55_P1998389		0.969314	-0.77204	1.74135	0.0297537	3.30643
A_51_P170827	Asb5	0.189721	-0.543591	0.733311	0.029767	3.30595
A_52_P622434	Nop16	0.361597	-0.136666	0.498263	0.0297763	3.30562
A_55_P2100256	6330408A02Rik	-0.0192144	-0.560814	0.5416	0.0297775	3.30558
A_55_P2028660	Dusp12	0.136414	-0.218582	0.354995	0.0298011	3.30473
A_55_P2032128	Dnase1l1	0.118546	-0.635013	0.75356	0.0298403	3.30333
A_65_P10450	Tmpo	0.0266344	-0.257431	0.284065	0.0298626	3.30253
A_51_P298355	Dek	-0.132167	-0.893239	0.761072	0.0299422	3.29969
A_52_P140356	Calm3	0.537361	0.121097	0.416264	0.0299666	3.29882
A_55_P2051176		-0.854235	-1.39912	0.544886	0.029976	3.29848
A_51_P100828	Prdx3	0.407128	-0.943131	1.35026	0.0299896	3.298
A_51_P120461	Mina	0.229694	-0.155051	0.384744	0.0300249	3.29675
A_51_P335081	Gnb1	0.0667635	-0.115652	0.182416	0.0301043	3.29393
A_55_P2157551	Gm14410	-0.196352	-0.57599	0.379638	0.0301051	3.2939
A_51_P319879	Acadm	0.663879	-0.388914	1.05279	0.0301252	3.29319
A_55_P2340448	B230114P17Rik	0.187616	-0.301126	0.488742	0.0301445	3.29251
A_66_P130914		-0.745707	-1.24097	0.495267	0.0301543	3.29216
A_51_P115953	Ctxn3	-1.04134	-1.85067	0.809327	0.0301688	3.29165
A_55_P2020348	Zbtb7b	0.0483956	-0.314865	0.36326	0.0301815	3.2912
A_52_P638895	Vegfa	0.204329	-0.787688	0.992017	0.030211	3.29016
A_66_P119191	Inpp5e	0.0453753	-0.608861	0.654236	0.0302408	3.28911
A_52_P59681	Hrsp12	0.164555	-0.355508	0.520063	0.0302516	3.28873
A_55_P2047986	Ankrd23	-0.936875	-2.78579	1.84892	0.0302921	3.2873
A_51_P264634	Strbp	0.0964215	-0.124147	0.220568	0.03031	3.28667
A_55_P1995652	Rexo4	0.487479	0.039298	0.448181	0.0303275	3.28606
A_55_P2103682		0.683763	-1.21109	1.89485	0.03033	3.28597
A_51_P407866	1700020D05Rik	0.143387	-0.244773	0.38816	0.0303414	3.28557
A_55_P2078645	Mettl5	-0.108687	-0.607332	0.498646	0.0303727	3.28447
A_55_P2324360	6230400D17Rik	0.36482	-0.140744	0.505565	0.0304238	3.28269
A_51_P104125	Fam76b	0.105471	-0.47505	0.58052	0.0304479	3.28184
A_55_P2009351	1110018J18Rik	-0.185561	-0.324856	0.139295	0.0304582	3.28149
A_51_P453088	1810063B05Rik	0.0113277	-0.486589	0.497916	0.0304605	3.28141
A_51_P214825	Orc5	0.0638408	-0.198616	0.262457	0.0304613	3.28138
A_51_P126177	Map1lc3b	0.432422	-0.315339	0.747761	0.0304625	3.28134
A_52_P636151	Golph3	-0.874998	-1.77869	0.903696	0.0304716	3.28102
A_51_P244856	Atp2a1	-0.558016	-3.34114	2.78312	0.0304879	3.28045
A_52_P196161	Sh3gl2	0.0289794	-0.316901	0.345881	0.030507	3.27978
A_55_P2018549	Gcsh	0.186976	-0.495236	0.682212	0.0305181	3.27939
A_51_P110672	Mst1r	0.214542	0.06173	0.152811	0.0305299	3.27898
A_55_P2042481	Gm10653	-1.58608	-2.10582	0.519736	0.0305365	3.27876
A_30_P01022012		0.118756	-0.0411702	0.159927	0.0305472	3.27838
A_52_P405193	Prkrir	-0.396478	-1.07165	0.67517	0.0305627	3.27784
A_51_P195483	Ube2q2	-0.413404	-1.1973	0.783895	0.0306003	3.27654
A_66_P137134	Coq7	0.120963	-0.374072	0.495035	0.0306304	3.27549
A_30_P01017647		0.103137	-0.0865993	0.189737	0.0306368	3.27527
A_55_P2008896		0.22555	-0.94087	1.16642	0.0307044	3.27293
A_51_P138790	Plekhf2	0.00920192	-0.783512	0.792714	0.0307238	3.27226
A_51_P117995	Pfkm	0.938032	0.0396929	0.898339	0.0307446	3.27154
A_55_P1993493	Efr3a	0.195532	-0.77686	0.972393	0.0307949	3.2698
A_30_P01018606		-0.648805	-1.07953	0.430724	0.0308219	3.26887
A_51_P436386	Qrich1	0.28248	-0.849107	1.13159	0.0308515	3.26785
A_51_P236738	Dlx6as2	0.218761	0.0838891	0.134872	0.0308818	3.26681
A_55_P2121541	Gm6607	-2.30094	-2.93601	0.635074	0.0308998	3.26619
A_55_P1973683	Morn4	0.0279421	-0.495082	0.523024	0.0309002	3.26618
A_55_P2167035	Zfand1	-0.0637072	-0.500266	0.436559	0.0309507	3.26445
A_66_P126686	Gm5921	-2.16137	-3.27709	1.11571	0.0309536	3.26435
A_55_P2129972		0.909809	-0.345755	1.25556	0.0309544	3.26432
A_52_P606303	Mrpl3	0.201228	-0.513015	0.714243	0.0309547	3.26431
A_55_P2158946	Lama2	0.232354	-0.296687	0.529041	0.0310017	3.2627
A_51_P122582	Daglb	0.185511	-0.252595	0.438106	0.0310441	3.26125
A_51_P180140	Hist1h2ba	-0.0915504	-0.693087	0.601536	0.0310869	3.25979
A_51_P394339	Eif2b1	0.469208	-0.643435	1.11264	0.0310889	3.25973
A_55_P2133661		-0.470055	-1.04624	0.576181	0.0311487	3.25769
A_55_P1970399		0.859725	-0.722498	1.58222	0.0311588	3.25734
A_51_P453995	Gm11961	-0.167853	-0.529419	0.361566	0.0311649	3.25714
A_55_P2055985	Cd209d	0.407055	0.148181	0.258875	0.031185	3.25646
A_51_P100997	Serpinb3c	0.226429	-0.183137	0.409566	0.0312246	3.25511
A_66_P133240	Hnrpll	-0.13734	-0.503848	0.366508	0.0312727	3.25348
A_51_P367563	Rsph3a	0.0258821	-1.00819	1.03407	0.031283	3.25313
A_51_P402435	Trap1	0.327157	-0.967832	1.29499	0.0313072	3.25232
A_51_P374726	Ptx3	0.448394	-0.145302	0.593697	0.0313085	3.25227
A_55_P2146002	Pank4	0.0928459	-0.564917	0.657763	0.0313146	3.25206
A_55_P2107750	Hectd1	-0.061077	-0.781629	0.720553	0.0313149	3.25205
A_55_P1974273	Ndufs7	0.765109	0.37577	0.389339	0.0313289	3.25158
A_51_P127297	Hsd11b1	0.501459	-0.1483	0.64976	0.0313448	3.25104
A_55_P2031045	Stat5b	0.323	-0.143722	0.466722	0.0313665	3.25031
A_51_P121818	Prkag1	0.40336	-0.00608815	0.409448	0.0313714	3.25015
A_52_P20966	Hnrnpab	0.297849	-0.371958	0.669807	0.0313815	3.24981
A_55_P1984655	Smtnl2	0.0867082	-0.482793	0.569501	0.0314172	3.2486
A_51_P133792	Prickle3	0.343628	0.0237952	0.319833	0.0314505	3.24748
A_52_P532456	Plagl1	-0.0161947	-0.609622	0.593428	0.0314747	3.24667
A_55_P2175272		0.777111	-0.738253	1.51536	0.0315512	3.2441
A_55_P1961414		0.654711	-1.28532	1.94003	0.0315524	3.24406
A_51_P115626	Shank3	0.427457	-0.037756	0.465213	0.0316056	3.24228
A_30_P01019398		-0.212678	-1.36148	1.14881	0.0316141	3.242
A_51_P375146	Cd36	0.270847	-1.35929	1.63014	0.0316156	3.24195
A_55_P2186025		0.924331	-0.830228	1.75456	0.0316322	3.24139
A_51_P122425	Ctf1	0.511934	-0.0516682	0.563602	0.0316474	3.24088
A_51_P100828	Prdx3	0.4532	-0.939154	1.39235	0.0316503	3.24079
A_51_P110035	Pik3r4	-0.0384873	-0.332298	0.293811	0.0316575	3.24055
A_51_P127756	Ddx20	-0.0245493	-0.366797	0.342248	0.0316725	3.24005
A_66_P123683	Obfc2a	0.193962	-0.187656	0.381617	0.0317272	3.23823
A_52_P504302	Pmpca	0.650789	-0.868553	1.51934	0.0317528	3.23737
A_30_P01019970		0.140666	-0.0929494	0.233615	0.031773	3.2367
A_51_P100787	Snw1	-0.149273	-0.53842	0.389146	0.0318208	3.23512
A_51_P404084	Psmb2	-0.116395	-1.12425	1.00786	0.0318378	3.23455
A_51_P271503	Il1r1	0.0823692	-0.252304	0.334673	0.0318445	3.23433
A_55_P2031671	Gstm6	0.467339	-0.188414	0.655753	0.0318524	3.23407
A_51_P298486	Cog6	0.0439874	-0.909592	0.953579	0.0318856	3.23297
A_52_P146164	Ube2n	-0.19017	-0.539011	0.348841	0.0319104	3.23215
A_51_P161037	Cep170	0.143964	-0.176178	0.320142	0.0319186	3.23188
A_30_P01029305		0.0527801	-0.11395	0.16673	0.0319782	3.22991
A_55_P2001290	Ube2e3	-0.476751	-1.05547	0.578721	0.0319963	3.22932
A_51_P112817	Cyp27a1	0.272781	-0.548195	0.820976	0.0319979	3.22926
A_52_P274238	Maea	0.369023	-0.408372	0.777395	0.0320225	3.22845
A_55_P2156293	Pcyox1	0.0911947	-0.641736	0.732931	0.0320396	3.22789
A_51_P172573	Sod2	0.562929	0.0435853	0.519344	0.0320434	3.22776
A_30_P01025751		0.210102	-0.225882	0.435984	0.0320564	3.22734
A_55_P2308835	E130110O22Rik	0.0939379	-0.249159	0.343097	0.0320864	3.22635
A_55_P2185323	Gmps	0.107982	-0.312682	0.420665	0.0320972	3.226
A_51_P307243	Ppp5c	0.553329	-0.0329156	0.586244	0.0321232	3.22514
A_55_P1976805	Isca2	-0.287108	-0.783346	0.496238	0.0322199	3.22198
A_55_P2186928		0.163442	-0.157407	0.320849	0.0322326	3.22156
A_55_P2128373	Cops6	0.52172	0.208385	0.313335	0.0322411	3.22129
A_55_P2087384	Gps1	0.285	-0.050277	0.335277	0.0322638	3.22054
A_30_P01019255		0.0584692	-0.201792	0.260262	0.0322923	3.21961
A_51_P489153	Crot	-0.481553	-1.21739	0.735832	0.0323489	3.21777
A_55_P2130399	Rilp	0.240056	-0.178932	0.418988	0.0323597	3.21742
A_52_P248343	Mylip	0.231733	0.0648279	0.166905	0.03237	3.21709
A_55_P2000090	Arf1	0.114505	-0.894463	1.00897	0.0324012	3.21607
A_51_P211968	Lcmt1	-0.0928841	-0.729139	0.636255	0.0324231	3.21536
A_55_P2088018	Fhod3	-0.372982	-0.954168	0.581187	0.0324741	3.21371
A_30_P01024389		0.284494	-0.000250734	0.284745	0.0324952	3.21303
A_55_P2033660	Crls1	-0.11317	-0.824844	0.711674	0.0325042	3.21273
A_55_P2052420	Setd5	0.548994	-0.152554	0.701548	0.0325312	3.21186
A_52_P255804	Cbx1	-0.0612432	-0.984787	0.923543	0.0325466	3.21136
A_30_P01022430		0.145442	-0.00712815	0.15257	0.0325624	3.21086
A_51_P216922	Ddx59	-0.0849018	-0.621536	0.536634	0.0325638	3.21081
A_55_P2032222	Tm9sf2	-0.331429	-0.892653	0.561225	0.0325898	3.20997
A_55_P1964464		-0.930335	-1.21724	0.286908	0.0326334	3.20857
A_55_P2048650	Dennd4a	0.424271	-0.139995	0.564266	0.0326365	3.20847
A_51_P443872	Slu7	0.0158425	-0.456742	0.472585	0.0326482	3.20809
A_52_P174915	Gja1	0.138169	-0.238378	0.376547	0.0326708	3.20737
A_55_P2132865	Sumo2	-0.825467	-1.70731	0.88184	0.0326722	3.20732
A_66_P118906	Adora2b	0.211129	-0.00946468	0.220594	0.0326953	3.20658
A_55_P2004833		0.494959	-0.697828	1.19279	0.0327003	3.20641
A_51_P135037	Preb	0.119618	-0.154425	0.274042	0.0327516	3.20477
A_55_P2071893		-0.711637	-1.52285	0.81121	0.0327612	3.20446
A_55_P1984284	Gapdh	0.945438	-0.782904	1.72834	0.0327795	3.20388
A_55_P2467628	Zyg11b	0.306014	-0.0479752	0.353989	0.0327827	3.20377
A_51_P206251	Ahcyl1	-0.0791939	-0.631851	0.552657	0.0328353	3.20209
A_55_P2034250	Zfp187	-0.18968	-0.879309	0.68963	0.0328507	3.2016
A_66_P128313	Mtmr2	-0.387687	-0.648834	0.261147	0.0328531	3.20152
A_51_P102355	Zbtb41	-0.0050612	-0.459019	0.453958	0.0329045	3.19988
A_51_P477019	Rnaset2a	-0.146492	-0.379238	0.232746	0.032918	3.19945
A_30_P01030427		0.012309	-0.464511	0.47682	0.0329232	3.19929
A_51_P416191	Hectd1	-0.241052	-1.22496	0.983906	0.0329439	3.19863
A_51_P129317	Mob4	-0.192142	-0.69657	0.504428	0.033	3.19684
A_52_P475870	Tmem29	0.0371861	-0.350735	0.387921	0.0330039	3.19672
A_55_P2175880	Mgst1	-0.0736795	-0.615783	0.542104	0.0330179	3.19627
A_51_P116755	Cap2	0.556592	0.148184	0.408408	0.0330777	3.19438
A_55_P2055217		0.541612	-1.58574	2.12735	0.0331091	3.19338
A_30_P01025547		-0.00672431	-0.316881	0.310156	0.0331472	3.19218
A_51_P392291	Pdk3	0.0516749	-0.177667	0.229342	0.0331669	3.19156
A_55_P2035613	Tmbim1	0.521756	0.246766	0.274991	0.0331837	3.19103
A_55_P2000930	Ccnyl1	-0.343849	-0.857859	0.51401	0.0332545	3.18879
A_55_P2039274	Hspb3	0.595143	0.346617	0.248526	0.0332827	3.18791
A_66_P100268		0.118878	-0.342113	0.460991	0.0333715	3.18512
A_30_P01020111		0.182608	-0.0315091	0.214117	0.0333777	3.18492
A_51_P470989	Paip1	0.12827	-0.509427	0.637697	0.0333901	3.18453
A_55_P2167005		0.861307	-0.696065	1.55737	0.0333908	3.18451
A_51_P431329	Car3	1.85627	0.916632	0.939642	0.0334098	3.18392
A_55_P2049365		-0.879983	-1.57359	0.693607	0.0334359	3.1831
A_52_P54280	Adck3	0.0817223	-0.353494	0.435216	0.0334499	3.18266
A_52_P288251	Tmem204	0.500673	-0.277489	0.778163	0.0334656	3.18217
A_55_P2026089	Usp30	0.204852	-0.20345	0.408302	0.0334825	3.18164
A_55_P2061045	Rpl29	-1.63137	-2.05865	0.42728	0.0334949	3.18126
A_55_P2021455		1.02025	-0.605837	1.62609	0.0335117	3.18073
A_51_P401730	2010321M09Rik	-0.21491	-0.572416	0.357506	0.0335324	3.18009
A_52_P528634	Ttc27	-0.0618895	-0.691569	0.629679	0.0335429	3.17976
A_52_P510119	Pgm2l1	0.266665	0.0132608	0.253405	0.0335717	3.17886
A_55_P1958447	Prepl	0.112588	-0.09253	0.205118	0.0336672	3.17589
A_55_P2042071	Slc25a3	0.301389	-0.66567	0.967059	0.0337105	3.17455
A_52_P232637	Dhh	0.463669	0.0790202	0.384649	0.0337229	3.17417
A_52_P88818	Clybl	-0.0461465	-0.8447	0.798553	0.0337508	3.1733
A_51_P406557	AI464131	-0.275172	-1.33552	1.06034	0.0337674	3.17279
A_51_P108190	Rpl23	-0.660341	-1.17598	0.515643	0.0338591	3.16996
A_55_P2014997	Amz2	-1.67328	-2.3025	0.629225	0.0338938	3.16889
A_55_P2080603	Hspa8	0.0195621	-0.740045	0.759607	0.0339014	3.16866
A_51_P194681	Pcid2	0.074319	-0.0939434	0.168262	0.0339311	3.16774
A_51_P433870	Vegfc	0.120516	-0.0394604	0.159976	0.0339388	3.16751
A_55_P2058122	Ccbl2	0.165875	-0.153384	0.319258	0.0339869	3.16603
A_52_P464003	Atg3	-0.419019	-0.84902	0.430001	0.0340419	3.16434
A_52_P497388		-1.26424	-1.73386	0.469619	0.0340495	3.16411
A_55_P2173516	Arsi	0.273205	-0.220368	0.493573	0.0340686	3.16352
A_55_P2128821	Selk	0.0932125	-0.48613	0.579343	0.0340893	3.16289
A_55_P1987912	Chpf2	0.538564	-0.0204311	0.558995	0.0340999	3.16257
A_30_P01029616		0.158608	-0.168	0.326608	0.0341048	3.16242
A_55_P1992455	Vdac3	0.217445	-0.682164	0.89961	0.0341769	3.16022
A_51_P397768	Csnk2a1	-0.267385	-0.936506	0.669121	0.0341969	3.15961
A_55_P2145611	Krt86	0.283046	-0.0346744	0.317721	0.0342086	3.15925
A_51_P277295	2310001A20Rik	0.286964	-0.24102	0.527984	0.0342134	3.15911
A_55_P2056483	Phkg1	0.830632	0.129766	0.700865	0.0342685	3.15743
A_55_P2104791		-2.18909	-3.17467	0.985583	0.0343201	3.15586
A_55_P1972634	Mtcp1	0.163381	-0.131074	0.294455	0.0343532	3.15486
A_55_P2266679	A530098C11Rik	-0.451381	-1.12503	0.673654	0.0343572	3.15474
A_55_P2084860	Slc24a6	0.134761	0.00125929	0.133502	0.0343781	3.1541
A_52_P27103	Necap2	0.370912	-0.152481	0.523393	0.0343903	3.15374
A_51_P504065	Spa17	-0.133397	-0.329416	0.196018	0.034408	3.1532
A_51_P110672	Mst1r	0.211507	-0.209654	0.421161	0.0344518	3.15188
A_51_P508444	St13	0.119139	-1.02072	1.13986	0.0344962	3.15054
A_51_P120093	Snx10	-0.271098	-0.673475	0.402378	0.0345211	3.14979
A_52_P429364	Ccdc69	0.00258373	-0.531662	0.534246	0.0345367	3.14932
A_30_P01032300		-0.0232552	-0.374904	0.351648	0.0345551	3.14876
A_55_P1979694		0.906096	-0.868536	1.77463	0.0345638	3.1485
A_51_P351166	Myod1	0.503012	-0.234255	0.737268	0.0345782	3.14807
A_55_P2144746	Apip	0.383162	-0.142418	0.52558	0.0345997	3.14742
A_55_P1963817	Rps6	-0.840378	-1.6992	0.858822	0.0346179	3.14688
A_55_P2030775	Fnbp1	0.127541	-0.0399923	0.167534	0.0346288	3.14655
A_55_P2059323	Gm13315	-0.409378	-2.57812	2.16875	0.0347279	3.14358
A_55_P2112379		0.889359	-0.792807	1.68217	0.0347428	3.14313
A_55_P2106426		0.841433	-0.730641	1.57207	0.0347629	3.14253
A_51_P216702	A130022J15Rik	0.133395	-0.234412	0.367807	0.0347646	3.14248
A_55_P2153797	Slc38a6	-0.15578	-0.272538	0.116759	0.0347672	3.1424
A_55_P2110978	Atp6ap1	0.337276	-0.748956	1.08623	0.0347846	3.14188
A_55_P2098697	Tnfaip2	0.125374	-0.893845	1.01922	0.0347908	3.1417
A_51_P153170	Cyb5r3	0.21523	-1.06068	1.27591	0.0347931	3.14163
A_51_P107090	BC031181	0.0787722	-0.275935	0.354707	0.0347966	3.14153
A_30_P01023749		-0.683326	-1.18105	0.497725	0.0348099	3.14113
A_51_P110931	Znrd1as	-0.139462	-0.440818	0.301356	0.0348391	3.14026
A_30_P01029029		-0.8658	-1.44958	0.583778	0.0348424	3.14016
A_30_P01018920		0.118516	-0.0569113	0.175427	0.0348741	3.13922
A_55_P2103429	Psmc3	0.538875	0.159931	0.378944	0.0348777	3.13911
A_55_P1986486	Gtf2ird1	-0.193645	-0.461975	0.268329	0.0348914	3.1387
A_52_P115579	Fbxo45	-0.0848664	-0.527944	0.443078	0.0349017	3.13839
A_66_P138308	Cndp2	0.125493	-0.243497	0.36899	0.0349154	3.13799
A_51_P375667	Tcea2	-0.0882998	-0.22773	0.13943	0.0349396	3.13727
A_51_P227770	Agxt2l2	0.0254336	-0.322105	0.347539	0.0349939	3.13566
A_51_P508349	Cdc16	0.0805502	-0.516347	0.596897	0.0350097	3.13519
A_55_P2174501	Stx17	0.245768	-0.118385	0.364153	0.0350493	3.13402
A_30_P01027213		0.196356	-0.0966311	0.292987	0.035056	3.13382
A_52_P412321	Pcgf6	0.0498841	-0.430009	0.479893	0.0350704	3.13339
A_55_P2106039	Map3k6	0.248707	-0.0500148	0.298722	0.0351068	3.13231
A_66_P109175	Farsb	-0.442547	-1.06212	0.61957	0.0351075	3.13229
A_30_P01024291		-0.648291	-1.19439	0.546098	0.0351983	3.12962
A_55_P2101246	Aldh6a1	0.0425988	-0.688522	0.731121	0.0352261	3.1288
A_51_P134551	Coq9	0.433814	-1.10629	1.54011	0.0352333	3.12858
A_55_P1998081	Trmt1	-0.492808	-0.766138	0.273329	0.0352437	3.12828
A_30_P01029172		0.0145863	-0.391922	0.406509	0.0352842	3.12709
A_51_P377376	Gnl3	0.0192715	-0.6729	0.692172	0.0353122	3.12627
A_51_P352381	Dhrs4	0.274431	-0.452022	0.726453	0.0353125	3.12626
A_51_P153973	Zfp273	0.0547813	-0.349384	0.404165	0.0353301	3.12574
A_51_P165683	Hirip3	0.231152	-0.0606149	0.291767	0.0353637	3.12476
A_55_P1968108		0.892402	-0.811795	1.7042	0.0353692	3.1246
A_55_P2228293	Agtpbp1	0.0248257	-0.34592	0.370746	0.035388	3.12405
A_52_P358349	Mtdh	0.458055	0.0308677	0.427187	0.0353945	3.12386
A_52_P45834	Pafah1b2	0.0948493	-0.195777	0.290626	0.0353956	3.12382
A_51_P210814	Nudt18	0.189544	-0.204934	0.394478	0.0354245	3.12298
A_55_P2174953	Akr1b3	-0.285052	-1.97693	1.69188	0.0354471	3.12232
A_55_P1976709		-0.264881	-0.78065	0.515769	0.0354931	3.12098
A_55_P1976764	Polr3e	-0.00398169	-0.305093	0.301112	0.0354998	3.12078
A_30_P01031338		0.163239	-0.0933162	0.256555	0.0355997	3.11788
A_55_P1975837		0.709764	-0.0364311	0.746195	0.0356287	3.11703
A_55_P2142298	Ywhaq	0.348339	-0.361284	0.709624	0.0356418	3.11665
A_51_P472329	4632415K11Rik	0.144335	-0.188139	0.332475	0.0356494	3.11643
A_65_P15809		-0.384967	-1.30849	0.923521	0.0356679	3.11589
A_55_P2431118	Itsn1	0.280741	-0.093821	0.374562	0.0356886	3.11529
A_51_P121818	Prkag1	0.446812	0.0125182	0.434294	0.0357467	3.11361
A_51_P517381	Lass2	0.308955	-0.434173	0.743128	0.0357524	3.11345
A_52_P455404	Itpa	0.45222	-0.0694221	0.521642	0.0357659	3.11306
A_66_P132576	Hs3st5	-0.256696	-0.796827	0.540131	0.0357742	3.11282
A_55_P2096737	Elmod3	0.285794	-0.0527403	0.338535	0.0359323	3.10826
A_52_P200617	Iars	-0.61673	-1.55978	0.943048	0.0359376	3.10811
A_55_P2012974	Sdha	0.356312	-0.462011	0.818323	0.0359394	3.10806
A_52_P239787	Ccdc25	-0.132604	-0.592697	0.460093	0.0359962	3.10643
A_51_P263591	Pank1	-0.04171	-0.176799	0.135089	0.0360492	3.10491
A_52_P299358	Lclat1	0.00568699	-0.51391	0.519597	0.0361037	3.10335
A_66_P136364		0.738437	-1.24967	1.98811	0.0361195	3.1029
A_66_P133498	Pdcd6ip	0.15844	-0.422943	0.581383	0.0361351	3.10245
A_55_P1995447	Gm5451	-1.21259	-1.59349	0.380898	0.0361523	3.10196
A_52_P463977	Tmem140	0.368162	-0.369569	0.737731	0.0361645	3.10161
A_55_P2052385	Gbp6	0.0244364	-0.344846	0.369283	0.0361919	3.10083
A_66_P140067	Wdyhv1	0.232616	-0.189452	0.422069	0.036193	3.1008
A_55_P2015666		-1.56494	-2.1189	0.553955	0.0362299	3.09975
A_55_P2043682	Ubac1	-0.321868	-0.733788	0.41192	0.0362303	3.09974
A_55_P2166528	Mrps36	-0.202757	-0.770915	0.568158	0.0362402	3.09946
A_55_P1971963	Tmem176b	0.580161	0.148613	0.431548	0.0362872	3.09812
A_55_P1955244	LOC677113	-1.01066	-1.65258	0.641919	0.036335	3.09676
A_66_P118307		0.479349	-1.57777	2.05712	0.0363356	3.09675
A_51_P115953	Ctxn3	-0.954412	-1.67271	0.718301	0.0363534	3.09624
A_55_P2067153		0.753114	-0.943443	1.69656	0.0364	3.09492
A_55_P1984070		0.695463	-1.24075	1.93622	0.0364113	3.0946
A_55_P2046153		-0.0122385	-0.349618	0.33738	0.0364183	3.0944
A_51_P122035	Nipa1	0.0809408	-0.125808	0.206749	0.0364258	3.09419
A_30_P01021247		0.143673	-0.267391	0.411064	0.0364761	3.09277
A_51_P117995	Pfkm	1.00419	0.0142178	0.989976	0.0364809	3.09263
A_55_P1995141	Casz1	0.191501	-0.709552	0.901053	0.0365175	3.0916
A_51_P115953	Ctxn3	-1.05576	-1.82952	0.773761	0.0365252	3.09138
A_55_P2062190	Gstm1	0.622782	-0.16301	0.785791	0.0366076	3.08906
A_65_P04472	Atp6v1c1	-0.00860358	-0.688731	0.680127	0.0366634	3.0875
A_30_P01021076		-0.0969139	-0.345678	0.248764	0.0367083	3.08624
A_51_P121275	Cenpo	0.311181	0.0510931	0.260088	0.0367377	3.08541
A_51_P181746	Zfyve1	0.433294	0.179639	0.253656	0.036768	3.08456
A_51_P388374	Ppil4	0.0476832	-0.461802	0.509485	0.0367683	3.08456
A_51_P368483	1700123O20Rik	0.115212	-0.238926	0.354138	0.0367906	3.08393
A_51_P380986	Epc1	-0.260594	-0.57283	0.312236	0.0368262	3.08294
A_51_P330133	Pspc1	0.230244	-0.229889	0.460133	0.0368613	3.08196
A_51_P262515	Phf11	0.230345	0.0644396	0.165906	0.0368867	3.08125
A_55_P2141878	Ldha	-0.0652465	-1.87255	1.8073	0.0368947	3.08103
A_55_P2024555	Ppap2a	0.0219163	-0.752006	0.773923	0.0369229	3.08024
A_52_P10254	Psmc4	0.570012	0.0999057	0.470106	0.0369248	3.08019
A_55_P2158281		-0.0753866	-0.54629	0.470903	0.0369504	3.07948
A_51_P437478	Zfp566	-0.248647	-0.443285	0.194638	0.0369769	3.07874
A_55_P1970771	Gm13141	-1.96459	-2.74521	0.780621	0.0370683	3.0762
A_55_P2145908	Phb	0.5303	0.0210951	0.509205	0.0370704	3.07615
A_51_P119597	Ap3b1	-0.326557	-0.636505	0.309948	0.0370828	3.0758
A_55_P2123529		0.0819364	-0.617641	0.699578	0.0370873	3.07568
A_30_P01031871		0.257674	-0.152464	0.410139	0.0370948	3.07547
A_30_P01021257		0.139239	-0.147058	0.286297	0.0370951	3.07546
A_51_P380807	Ckm	0.715909	-1.72047	2.43638	0.0371506	3.07392
A_30_P01031955		0.119063	-0.180963	0.300026	0.0371901	3.07284
A_51_P459350	Dstn	0.10063	-0.644737	0.745367	0.0372223	3.07195
A_65_P02958	Rnf13	-0.293283	-0.935549	0.642266	0.0372228	3.07193
A_51_P222522	Mesdc2	0.430222	-0.0659751	0.496198	0.0372377	3.07152
A_55_P2136976	Gm11213	-0.80134	-1.5905	0.789161	0.0372679	3.07069
A_52_P480044		0.161515	-1.32725	1.48877	0.0372764	3.07046
A_52_P205789	Unc119b	0.0929365	-0.35466	0.447597	0.03735	3.06843
A_55_P2048221		0.613744	-0.523141	1.13689	0.0373506	3.06842
A_30_P01023917		0.131122	-0.0376301	0.168752	0.0373571	3.06824
A_55_P2041509	1110004F10Rik	0.133303	-0.840494	0.973797	0.0373762	3.06771
A_51_P105408	Alg14	-0.129893	-0.421205	0.291312	0.0373994	3.06708
A_51_P263220	Taf5	0.109816	-0.126371	0.236187	0.0374587	3.06545
A_55_P2166572	Strbp	-0.207841	-0.629149	0.421309	0.0375159	3.06389
A_51_P199104	Casq1	0.345187	-1.37169	1.71688	0.0375343	3.06338
A_55_P2060072	Clk2	-0.0985474	-0.528308	0.429761	0.0375575	3.06275
A_51_P427674	Cpt1a	0.199029	-0.223095	0.422124	0.0376303	3.06077
A_51_P338878	P2ry12	0.0205251	-0.0980107	0.118536	0.0376497	3.06024
A_51_P292754	Yaf2	-0.714953	-1.41523	0.700282	0.0376531	3.06015
A_52_P237973	Olfr170	0.0489403	-0.250994	0.299935	0.0377181	3.05838
A_52_P373973	Mex3c	-0.672358	-1.23543	0.563067	0.0378324	3.05528
A_51_P254471	Birc2	0.273338	-0.119785	0.393123	0.0378486	3.05484
A_52_P475356	Sox6	0.377448	-0.383384	0.760831	0.0378591	3.05456
A_51_P243123	Rpl3l	0.0708693	-0.763175	0.834044	0.0378723	3.0542
A_55_P2055975	Ppip5k1	-0.00899283	-0.47038	0.461387	0.0379486	3.05214
A_55_P2133280	Ap4b1	0.0977869	-0.314055	0.411842	0.0379561	3.05194
A_55_P2037424		0.838506	-1.11214	1.95064	0.0379599	3.05184
A_51_P125691	Cdca4	0.127725	-0.221007	0.348732	0.0379666	3.05166
A_55_P2106768	Slc9a2	-0.18781	-0.704247	0.516437	0.0380301	3.04995
A_51_P486512	Letmd1	0.149813	-0.313607	0.46342	0.038055	3.04928
A_52_P303176	1810037I17Rik	-0.190172	-0.422408	0.232236	0.0380692	3.0489
A_55_P1982121	Homer1	0.245889	-0.0429658	0.288854	0.0381089	3.04783
A_65_P19089	Esrrg	-0.0627814	-0.387432	0.32465	0.0381166	3.04763
A_55_P2167699	BC030336	-0.0080708	-0.339518	0.331447	0.0381198	3.04754
A_51_P327904	Yipf1	0.169091	-0.330787	0.499878	0.0381352	3.04713
A_52_P327588	Plcd4	0.225853	-0.492147	0.718	0.0381776	3.04599
A_52_P227065		-0.330994	-0.882434	0.55144	0.0381781	3.04598
A_55_P2075195	Cd302	-0.0838918	-0.650128	0.566236	0.0382086	3.04516
A_55_P1976574	Tmod4	-0.115544	-1.09523	0.979683	0.0382174	3.04493
A_52_P273120	Myl1	-0.534331	-2.46922	1.93489	0.038225	3.04472
A_51_P207403	Pwp1	-0.426172	-0.992457	0.566285	0.0383019	3.04267
A_55_P1969477	Abcb1a	0.0565901	-0.276234	0.332824	0.0383986	3.0401
A_52_P273821	Abhd5	-0.216576	-0.698537	0.481961	0.0384064	3.03989
A_51_P295625	Arf4	0.201276	-0.436103	0.637379	0.0384254	3.03939
A_51_P116326	P2rx3	-0.31069	-0.849902	0.539212	0.0384447	3.03887
A_55_P2293967	Tbc1d5	-0.0172431	-0.436113	0.41887	0.0384987	3.03744
A_51_P493270	Mrps5	-0.0192178	-0.73697	0.717752	0.0385315	3.03657
A_52_P602996	5730403B10Rik	0.216797	-0.0934134	0.31021	0.0385355	3.03646
A_30_P01021716		0.0810807	-0.550531	0.631612	0.0385449	3.03622
A_51_P430900	Dusp1	0.0738315	-0.456492	0.530323	0.0385538	3.03598
A_51_P345699	Tnnt3	1.07972	-0.0627134	1.14244	0.0385803	3.03528
A_55_P2087872		0.934843	-0.672595	1.60744	0.0386252	3.03409
A_51_P256682	Kpna1	-0.00806468	-0.926328	0.918264	0.0386433	3.03362
A_55_P2123331	Cog2	0.183926	-0.280603	0.464529	0.0386907	3.03236
A_55_P2139396	Unc45b	-0.131778	-0.718317	0.586538	0.0387	3.03212
A_51_P420100	Ttc35	0.307597	-0.828609	1.13621	0.0389027	3.02679
A_51_P241667	Prkdc	-0.127461	-0.528011	0.40055	0.038932	3.02603
A_51_P304683	Clpx	0.193575	-0.57977	0.773345	0.0389345	3.02596
A_55_P2125937	Adam26b	0.101961	-0.102872	0.204833	0.0389409	3.0258
A_55_P2091247	3000002C10Rik	0.779602	-1.33601	2.11561	0.0389468	3.02564
A_55_P2157627		0.292155	-1.38464	1.6768	0.0389482	3.02561
A_51_P100828	Prdx3	0.386847	-0.916488	1.30334	0.0389721	3.02498
A_55_P2149774	Vasn	0.234044	-0.23296	0.467004	0.0389784	3.02482
A_55_P1958902		-0.123006	-0.717282	0.594275	0.0390082	3.02404
A_51_P125446	Lzic	0.347674	-0.163194	0.510868	0.0390264	3.02356
A_55_P1965725	Gapdh	-0.26563	-3.04538	2.77975	0.0390539	3.02285
A_55_P2026315	Gys1	0.365783	-1.32792	1.69371	0.0390711	3.0224
A_55_P2006422		0.105547	-0.401007	0.506554	0.0391253	3.02099
A_30_P01028724		0.166763	0.0554708	0.111292	0.0391572	3.02016
A_52_P558609	Clec16a	0.289319	-0.0579035	0.347223	0.0391764	3.01966
A_52_P240561	Zfp317	-0.319696	-0.652313	0.332617	0.0391916	3.01926
A_55_P2032192	Tpm1	0.415199	-0.570128	0.985327	0.0392	3.01905
A_52_P289685	Ssbp1	0.0824393	-0.0992577	0.181697	0.0392229	3.01845
A_51_P271439	Fam59a	0.0816842	-0.353917	0.435601	0.0392572	3.01756
A_51_P329356	Mcts2	0.0214404	-0.238681	0.260122	0.0392607	3.01747
A_55_P2007768	Gm8709	0.815896	-0.678449	1.49435	0.0392694	3.01725
A_55_P2096368	Gm8230	-0.0263694	-1.63002	1.60365	0.0392731	3.01715
A_52_P110257	Wdr83	0.0880277	-0.691696	0.779724	0.0392958	3.01656
A_30_P01017998		0.219796	-0.471888	0.691684	0.0393118	3.01615
A_30_P01031850		0.173542	-0.0991287	0.272671	0.0393256	3.01579
A_55_P2007464	Gm5921	-1.383	-1.98177	0.598765	0.0393371	3.01549
A_52_P269158	Pid1	0.195796	-0.426257	0.622053	0.0393449	3.01529
A_30_P01018820		0.117562	-0.23709	0.354651	0.0393475	3.01523
A_51_P411757	Ankrd13b	-0.198274	-0.438959	0.240684	0.0393604	3.01489
A_30_P01026536		-0.00342127	-0.845923	0.842502	0.0393993	3.01389
A_52_P655948	BC030336	-0.788627	-1.21659	0.427964	0.0394087	3.01365
A_52_P225570	Parva	0.279664	-0.197392	0.477056	0.039475	3.01194
A_30_P01032364		0.113594	-0.977087	1.09068	0.0395006	3.01128
A_55_P2102469		0.075609	-0.371988	0.447597	0.0395203	3.01077
A_55_P1997061		0.688784	-0.466964	1.15575	0.0396627	3.00712
A_55_P2176688		-1.14189	-1.7996	0.657706	0.0396767	3.00676
A_55_P1956097	Cyb5d2	0.238481	-0.128393	0.366875	0.0396792	3.0067
A_52_P445307	Cwc15	-0.355446	-0.780619	0.425174	0.0397521	3.00483
A_55_P2154709	Pter	-0.0695024	-0.476398	0.406895	0.0398651	3.00195
A_51_P105408	Alg14	-0.0713358	-0.460792	0.389456	0.0399022	3.00101
A_55_P2143968	Gps1	0.270776	-0.105534	0.37631	0.0399028	3.00099
A_52_P226127	Dido1	0.213112	5.3528e-05	0.213059	0.0399057	3.00092
A_55_P1967533	Gm5069	-0.0779767	-2.42386	2.34588	0.0399359	3.00015
A_66_P138769	Usp19	-0.107283	-0.748144	0.640861	0.0399378	3.00011
A_55_P2007656	Cryab	0.423714	-0.687133	1.11085	0.0399643	2.99943
A_66_P130582	Ncoa1	-0.193994	-0.465367	0.271373	0.0399841	2.99893
A_51_P128648	Uqcrc2	0.645367	-0.138433	0.7838	0.0399938	2.99869
A_55_P2142296	Ywhaq	0.375119	-0.32363	0.698749	0.0399975	2.99859
A_52_P424462	Ero1lb	0.0429726	-0.251538	0.294511	0.0400308	2.99775
A_55_P2132237	Fastkd3	-0.276286	-0.65108	0.374795	0.0400462	2.99736
A_55_P2078994	Lrrc31	-0.19805	-0.588756	0.390706	0.0400661	2.99685
A_52_P315976	Tpm2	0.781316	-0.608159	1.38948	0.0401045	2.99588
A_51_P419759	Tha1	0.482128	0.0223884	0.459739	0.0401141	2.99564
A_51_P280890	Phkg1	0.582309	-0.130292	0.712601	0.0401163	2.99559
A_51_P184100	Capn7	-0.444952	-1.24956	0.804604	0.0401335	2.99515
A_55_P2156409	Rpl26	-1.38337	-2.45805	1.07469	0.0401604	2.99447
A_55_P1968863	Synpo2l	0.304115	-0.125271	0.429385	0.0401802	2.99397
A_55_P2054311	M6pr	0.421303	-0.00608515	0.427388	0.0401908	2.9937
A_55_P1954017		0.0973833	-0.225091	0.322475	0.0402051	2.99335
A_52_P88695	Dgka	0.222735	-0.362709	0.585444	0.0402151	2.99309
A_55_P2126572	Tmem25	0.279335	-0.107308	0.386643	0.040253	2.99214
A_51_P109335	Copa	0.135958	-0.524926	0.660884	0.0403114	2.99067
A_55_P2039284	Hspb1	0.760886	0.122249	0.638637	0.0403608	2.98943
A_51_P429472	Fam188a	-0.202189	-0.765047	0.562858	0.0403784	2.98899
A_55_P1992445	Vdac1	0.292176	-0.666978	0.959153	0.0403991	2.98847
A_51_P116007	Hdac2	0.187856	-0.0698159	0.257672	0.0404045	2.98834
A_52_P651078	Fyttd1	0.0301133	-0.23185	0.261963	0.0404795	2.98646
A_55_P1993629		0.880031	-0.781389	1.66142	0.0404885	2.98624
A_51_P214127	Cpa3	0.122962	-0.150474	0.273436	0.0404942	2.98609
A_55_P2124096		0.85987	-0.712592	1.57246	0.0404969	2.98602
A_65_P18858	Btf3	-0.489554	-1.37353	0.883971	0.0405665	2.98429
A_52_P314129	Pkia	-0.654711	-2.03841	1.3837	0.0406293	2.98272
A_55_P1984069		0.678977	-1.19312	1.8721	0.0406549	2.98209
A_52_P476699	Gemin4	0.319403	-0.278585	0.597988	0.0406625	2.9819
A_55_P2279807		0.0864816	-0.251294	0.337776	0.0406643	2.98185
A_51_P205215	Klhl30	0.0747532	-0.733315	0.808068	0.0406773	2.98153
A_52_P400857	Zfp595	0.0904355	-0.166362	0.256797	0.0408358	2.9776
A_55_P1975420	Dhx40	-0.241528	-0.683708	0.44218	0.0408578	2.97705
A_55_P2010008	Zfp113	0.0984708	-0.270797	0.369268	0.040923	2.97544
A_30_P01019233		0.146111	-0.611493	0.757605	0.0409412	2.97499
A_55_P2107120	2310037I24Rik	0.359238	-0.816314	1.17555	0.0409461	2.97487
A_55_P2175284	Ei24	-0.427381	-1.28621	0.858828	0.040964	2.97443
A_52_P72587	Prkcq	-0.153968	-0.815025	0.661056	0.0409965	2.97363
A_51_P113784	Prpf19	0.822499	-0.324917	1.14742	0.0410189	2.97308
A_52_P354744	Slc2a3	0.313129	-0.0267978	0.339927	0.0410598	2.97208
A_52_P138967	Trpm4	0.124164	-0.431021	0.555186	0.0410653	2.97194
A_55_P2000958	Sdr39u1	0.419719	-0.137327	0.557046	0.0411247	2.97048
A_55_P2054128		0.696806	-1.17191	1.86871	0.0411391	2.97013
A_30_P01021414		0.0633849	-0.11081	0.174194	0.0411626	2.96955
A_51_P365903	Ankzf1	0.19403	-0.292452	0.486483	0.0411802	2.96912
A_55_P2108689		0.722328	-1.26638	1.98871	0.0412056	2.9685
A_52_P248986	Ubp1	0.0383482	-0.118718	0.157066	0.041276	2.96678
A_51_P297069	Tmod1	-0.0653754	-1.63656	1.57118	0.0412869	2.96651
A_55_P2116802		0.190729	-0.332844	0.523574	0.0413202	2.9657
A_51_P340355	Tarsl2	-0.432898	-1.4307	0.997799	0.0413313	2.96543
A_55_P2123137	Ncor2	0.086088	-0.411335	0.497423	0.0413677	2.96454
A_55_P2090660	Mrpl39	0.245304	-0.0515158	0.29682	0.041396	2.96385
A_52_P249733	Tcap	1.4769	0.549495	0.9274	0.0414187	2.9633
A_55_P2144003		0.690588	-1.31941	2.01	0.0415753	2.95949
A_52_P455089		0.0837651	-0.312701	0.396466	0.0415922	2.95908
A_51_P467224	Fbn1	-0.224607	-0.902326	0.677718	0.0416019	2.95885
A_51_P127738	Scn2a1	0.120297	-0.11312	0.233417	0.0416225	2.95835
A_55_P2071532		0.838024	-0.741348	1.57937	0.0416498	2.95769
A_52_P180826	2410091C18Rik	0.247746	0.025154	0.222592	0.0416622	2.95739
A_51_P306047	Sec13	-0.402083	-1.7266	1.32451	0.0417446	2.9554
A_51_P330615	Zfp119b	-0.20203	-0.917032	0.715002	0.0417528	2.9552
A_55_P2074226	Fbxo8	-0.185048	-0.709574	0.524526	0.0417717	2.95475
A_55_P1965076	Gm4889	-1.52956	-1.9145	0.384945	0.041788	2.95436
A_51_P483922	Tm9sf4	0.327909	-0.398364	0.726273	0.0417881	2.95435
A_30_P01024974		0.113516	-0.0970685	0.210584	0.0418051	2.95395
A_55_P2148002	2610005L07Rik	0.18642	-0.319283	0.505704	0.0418287	2.95338
A_55_P2155764		0.268205	-0.156197	0.424402	0.041846	2.95296
A_52_P28057	Gm14124	0.121297	-0.194935	0.316232	0.0418598	2.95263
A_51_P163252	Schip1	-0.148489	-2.21463	2.06614	0.0418657	2.95249
A_55_P1990608	Ube2j1	-0.591793	-1.1397	0.547906	0.0418764	2.95223
A_51_P468505	2810408M09Rik	0.204472	-0.0139782	0.21845	0.0419565	2.95031
A_51_P145772	Rnf113a2	0.127332	-0.301051	0.428383	0.0420445	2.9482
A_55_P2029945		-1.64379	-2.07251	0.428717	0.0420601	2.94783
A_52_P120168	A530054K11Rik	-0.0115838	-0.265763	0.254179	0.0420785	2.94739
A_55_P2044681		0.0454644	-0.351684	0.397149	0.042121	2.94637
A_55_P1997628		0.904673	-0.700477	1.60515	0.0421512	2.94565
A_51_P217498	Slc2a4	0.757865	0.394267	0.363598	0.0421752	2.94508
A_52_P38627	Egf	-0.216693	-0.742565	0.525872	0.0421795	2.94498
A_55_P2023703	Zfp386	-0.340781	-1.01996	0.679177	0.0422566	2.94314
A_51_P111952	Nudt19	-1.2263	-1.93789	0.711588	0.0422904	2.94234
A_55_P1954331	Murc	0.0545736	-0.595934	0.650508	0.0423291	2.94142
A_55_P1964078		-0.0681179	-0.484823	0.416706	0.0423308	2.94138
A_55_P2035043	Gm2436	-0.171276	-0.857236	0.68596	0.0423519	2.94088
A_51_P122425	Ctf1	0.227015	-0.17825	0.405265	0.0423782	2.94026
A_52_P235479	Usp38	-0.147605	-0.717729	0.570123	0.042381	2.94019
A_52_P595717	Smug1	0.11187	-0.284926	0.396796	0.042477	2.93792
A_55_P2372902	LOC100504423	0.0361825	-0.291976	0.328159	0.0426003	2.93501
A_55_P2186027	Gapdh	0.390203	-0.341345	0.731548	0.0426702	2.93337
A_55_P2168124		-1.12822	-1.95561	0.827391	0.0426867	2.93298
A_55_P2045050	Zfp953	0.0877644	-0.222974	0.310739	0.0427612	2.93123
A_55_P2171746		-0.322507	-1.02768	0.705168	0.0427664	2.93111
A_55_P2111429	Btf3l4	-0.0651847	-0.748101	0.682916	0.0427938	2.93047
A_51_P103757	Myst1	0.0508366	-0.14113	0.191967	0.0428248	2.92974
A_55_P2170500	Yipf6	0.140429	-0.101403	0.241833	0.0428308	2.9296
A_51_P128648	Uqcrc2	0.585071	-0.139206	0.724277	0.0428659	2.92878
A_52_P592909	Dgat2	0.547832	-0.0296918	0.577524	0.0429678	2.9264
A_55_P1980237	Acad11	-0.12172	-1.13791	1.01619	0.0429765	2.9262
A_55_P2081405	BC052688	-0.00797868	-0.608617	0.600638	0.0429887	2.92591
A_55_P2040110	Cdv3	-0.57801	-1.58906	1.01105	0.0430433	2.92464
A_52_P339054	Nap1l4	0.186763	-1.33791	1.52468	0.0430486	2.92452
A_51_P113003	Cenpq	-0.105165	-0.381686	0.276521	0.0430599	2.92426
A_51_P256282	Ppp6c	0.123183	-0.325179	0.448363	0.0430701	2.92402
A_55_P2070039	Zfyve9	0.419903	-0.263258	0.683161	0.0430726	2.92396
A_55_P1966843	Gm12070	0.379975	-0.296909	0.676884	0.0430863	2.92364
A_51_P241667	Prkdc	0.017441	-0.409175	0.426616	0.0430952	2.92344
A_30_P01023211		0.0838581	-0.306825	0.390683	0.0431039	2.92324
A_30_P01030640		0.06709	-0.264096	0.331186	0.0431114	2.92306
A_55_P2073552	A930003A15Rik	-0.0920085	-0.425072	0.333064	0.0431571	2.922
A_55_P1960145	Clip4	0.00926282	-0.534327	0.54359	0.0431627	2.92187
A_51_P257684	Stau1	-0.0178261	-0.824544	0.806717	0.0431902	2.92123
A_30_P01028509		-0.0679593	-0.330302	0.262343	0.043205	2.92089
A_55_P2145656		0.515481	-0.338795	0.854276	0.0432068	2.92085
A_55_P1998848		-1.1341	-1.64658	0.512479	0.0432111	2.92075
A_55_P2107155	Rasd2	0.515398	-0.334651	0.850049	0.0432262	2.9204
A_55_P2159666		0.119371	-0.234558	0.353929	0.0432326	2.92025
A_51_P104125	Fam76b	0.0666828	-0.253843	0.320526	0.0433356	2.91787
A_55_P2135556	Rpgrip1	-0.319805	-0.632303	0.312499	0.0433549	2.91742
A_51_P260035	Sar1b	-0.150632	-1.50948	1.35885	0.0434002	2.91638
A_55_P2154536	Hagh	-0.304231	-0.954052	0.649821	0.0434742	2.91468
A_51_P100787	Snw1	-0.082408	-0.454029	0.371621	0.0434744	2.91467
A_51_P128648	Uqcrc2	0.661007	-0.169662	0.830669	0.0434988	2.91411
A_51_P175232	Fbxl4	-0.242389	-0.765751	0.523362	0.0435053	2.91396
A_51_P128648	Uqcrc2	0.628168	-0.0899068	0.718075	0.0435498	2.91294
A_51_P123077	Nubp1	-0.0637047	-0.393542	0.329837	0.043576	2.91234
A_55_P1967332		0.90485	-0.705439	1.61029	0.0436015	2.91175
A_55_P2005719		0.14018	-2.00731	2.14749	0.0436086	2.91159
A_55_P2134042	Gm13637	0.202268	-0.26032	0.462588	0.0436108	2.91154
A_51_P408649	Shisa2	-0.239242	-0.882091	0.642849	0.0436294	2.91112
A_52_P482925	Serbp1	0.666352	-0.19211	0.858462	0.0436915	2.9097
A_51_P100787	Snw1	-0.00422696	-0.461188	0.456961	0.0437021	2.90945
A_55_P2033680		0.169469	-0.427005	0.596474	0.0438038	2.90713
A_55_P2066996	Cav2	0.254789	-0.238369	0.493158	0.0438388	2.90633
A_51_P397564	Snrnp40	0.527503	0.244059	0.283444	0.0439736	2.90327
A_55_P2081378		-0.731857	-1.31846	0.586605	0.0439839	2.90304
A_52_P38627	Egf	-0.240596	-0.654341	0.413745	0.0440207	2.9022
A_51_P270206	Ccdc41	-0.457939	-1.14302	0.685084	0.0440244	2.90212
A_55_P2034275	Arfgap2	0.438448	0.158989	0.279459	0.0440254	2.9021
A_66_P133043	Mbd2	-0.595237	-1.32527	0.730029	0.0440419	2.90172
A_55_P2140953		-0.0213873	-0.383639	0.362252	0.0440591	2.90133
A_55_P2124097	Gm6981	0.779578	-0.911032	1.69061	0.0440941	2.90054
A_51_P489413	Luc7l	0.261629	-0.162888	0.424518	0.0441111	2.90015
A_55_P1958250	Rnf114	-0.13141	-0.560033	0.428623	0.0441373	2.89956
A_52_P444162	Rab11a	-0.172583	-0.793747	0.621164	0.0441586	2.89908
A_51_P403760	Braf	0.315478	-0.160024	0.475502	0.0441611	2.89902
A_51_P228276	Gbas	0.0855409	-0.937348	1.02289	0.0441617	2.89901
A_55_P2114809	Gtf2e2	0.114482	-0.212912	0.327394	0.0442037	2.89806
A_55_P2138257	Ube2d2	-0.646713	-0.948383	0.30167	0.0442132	2.89785
A_51_P338776	Dnajc8	0.129262	-0.693496	0.822757	0.0442181	2.89774
A_30_P01021228		0.0652172	-0.194218	0.259435	0.0442325	2.89741
A_51_P367162	Psmb1	-0.43929	-1.43643	0.997141	0.0442603	2.89679
A_51_P127297	Hsd11b1	0.390282	-0.138923	0.529204	0.0442846	2.89624
A_55_P1967341	Gm8526	-1.03433	-1.90997	0.875633	0.0443134	2.89559
A_55_P1952925	AI854703	0.118606	-0.429185	0.547791	0.0443755	2.8942
A_55_P1967330	Gm5069	1.02709	-0.850151	1.87724	0.0443881	2.89391
A_65_P20174	Phf17	0.102936	-0.304545	0.407481	0.0443993	2.89366
A_55_P1993789	Hmgn2	-0.298765	-0.750648	0.451883	0.0444189	2.89322
A_55_P2032755	LOC100048345	0.422926	-0.0376758	0.460602	0.044436	2.89284
A_55_P2051791	Cbr4	-0.244195	-0.638748	0.394553	0.044457	2.89237
A_52_P401640	Bpgm	0.0815544	-0.67134	0.752895	0.0444873	2.89169
A_55_P1971769		0.261306	-0.512434	0.77374	0.0446012	2.88914
A_55_P2048769	Zfp454	-0.0356479	-0.283847	0.248199	0.0446036	2.88909
A_55_P2093013		0.860524	-0.787704	1.64823	0.0446218	2.88869
A_52_P576100	Sh2b1	0.491762	-0.236415	0.728177	0.0446564	2.88791
A_51_P283292	Gm14326	-0.355918	-0.7328	0.376882	0.0446786	2.88742
A_51_P444335	Acp6	0.25707	-0.210458	0.467528	0.0446836	2.88731
A_66_P124017	Mtap7d3	0.158968	-0.218682	0.377649	0.0446962	2.88703
A_55_P2061333		0.0614877	-0.414014	0.475502	0.0447166	2.88657
A_51_P390775	Ube2e1	-0.463653	-1.06015	0.596494	0.0447207	2.88648
A_55_P2046918		-0.623218	-1.0695	0.446278	0.0447211	2.88647
A_30_P01028612		0.300012	-0.760599	1.06061	0.0447452	2.88594
A_52_P821	Fli1	-0.0293347	-0.365939	0.336605	0.0447643	2.88551
A_51_P217498	Slc2a4	0.814399	0.355855	0.458543	0.0448132	2.88443
A_55_P2185359		0.731365	-1.2785	2.00986	0.0448445	2.88373
A_55_P2052172		-0.0467445	-0.586993	0.540249	0.044848	2.88365
A_30_P01030742		0.143767	-0.113052	0.256819	0.0448815	2.88291
A_55_P2043702	Tfg	-0.234058	-1.33196	1.0979	0.044897	2.88257
A_55_P2038299	Rpl31	-1.14484	-1.57808	0.433247	0.0449405	2.8816
A_55_P2117130	Zfp937	0.138109	-0.304435	0.442544	0.044963	2.88111
A_55_P1982563	Rhbdf1	-0.00963677	-0.320385	0.310749	0.0450093	2.88008
A_51_P126177	Map1lc3b	0.439228	-0.329086	0.768314	0.0450422	2.87936
A_55_P2012406		0.747718	-0.749132	1.49685	0.0450922	2.87826
A_55_P1994564	Sap30bp	0.338446	0.206488	0.131958	0.0451126	2.87781
A_30_P01018131		0.11237	-0.616117	0.728487	0.0451452	2.87709
A_52_P651034	Tmx1	0.000871539	-0.419528	0.4204	0.0451524	2.87693
A_66_P120901	Atxn10	0.166927	-0.043927	0.210854	0.0451529	2.87692
A_51_P411909	Sirt5	0.119686	-0.447141	0.566827	0.045161	2.87674
A_51_P493720	Tfam	-0.326808	-0.816444	0.489636	0.0451734	2.87647
A_55_P2157952	Gm10755	0.108392	-0.143775	0.252167	0.0451792	2.87634
A_52_P771446	1110035M17Rik	-0.38399	-0.663372	0.279382	0.0451974	2.87594
A_55_P2182423		0.624213	0.391629	0.232583	0.0452069	2.87573
A_55_P2058165	Morn4	-0.14701	-0.352599	0.205589	0.0452462	2.87487
A_55_P2151863		-0.308051	-0.862071	0.55402	0.0452604	2.87456
A_55_P2067151		-0.475471	-2.76374	2.28827	0.0453608	2.87236
A_55_P2234744	Spice1	-0.0621628	-0.27093	0.208768	0.045395	2.87161
A_55_P2186446		0.974369	-0.76534	1.73971	0.0454346	2.87074
A_55_P2033135	Sh3bgr	0.743532	-0.200765	0.944297	0.0454926	2.86948
A_55_P1957875		-1.82501	-2.33412	0.50911	0.0454952	2.86942
A_30_P01033519		0.497924	-0.0152291	0.513154	0.045497	2.86938
A_51_P100828	Prdx3	0.388582	-1.00542	1.394	0.0455299	2.86866
A_55_P2081137		-0.591312	-3.44471	2.8534	0.0455473	2.86828
A_52_P532029	Tbk1	0.0219702	-0.705063	0.727033	0.0455629	2.86794
A_51_P100828	Prdx3	0.397052	-0.882453	1.2795	0.0455737	2.86771
A_55_P1960765		-1.56552	-1.95308	0.387555	0.0455807	2.86756
A_52_P522864	Zfp442	-0.344879	-1.00613	0.661252	0.0455968	2.86721
A_52_P228702	Rnf150	0.289002	-0.0188574	0.307859	0.0455968	2.86721
A_55_P1975370	Apoc1	0.606956	0.397393	0.209563	0.0456494	2.86606
A_55_P2040295	Ptp4a1	0.117588	-1.06497	1.18255	0.0456843	2.8653
A_51_P487813	Lxn	0.405203	-0.0357977	0.441	0.0456922	2.86513
A_55_P2029151	Snap47	-0.0868278	-0.841617	0.754789	0.0457229	2.86447
A_55_P2042685		0.0422047	-0.909826	0.95203	0.0458133	2.86251
A_51_P475298	Zfp110	0.0628553	-0.216647	0.279502	0.0458247	2.86226
A_55_P2137867	Mpp3	0.32002	-0.477616	0.797637	0.0458561	2.86159
A_55_P1966863	Mad2l2	-0.254604	-0.551191	0.296587	0.0458722	2.86124
A_52_P327467	Med7	0.077913	-0.42256	0.500473	0.0459048	2.86053
A_51_P110841	Mrps35	0.134637	-0.32703	0.461666	0.0459144	2.86033
A_55_P1971093		-0.440377	-2.61647	2.17609	0.0459221	2.86016
A_52_P617327	Rcan1	0.133659	-0.568628	0.702287	0.0459684	2.85916
A_51_P136729	Idh3g	0.752644	-0.382926	1.13557	0.0459686	2.85916
A_30_P01026411		-0.830126	-1.6803	0.850179	0.046009	2.85829
A_30_P01021456		-0.026789	-0.194864	0.168075	0.0460102	2.85826
A_55_P1961188	Gm6981	0.885001	-0.788858	1.67386	0.046044	2.85753
A_55_P2171942	Cyp21a1	0.264954	-0.0446851	0.309639	0.0460462	2.85749
A_52_P585362	D1Bwg0212e	-0.0343794	-0.244104	0.209725	0.0460463	2.85748
A_51_P140797	Dcaf6	0.196781	-0.766598	0.963379	0.0460466	2.85748
A_51_P200776	Grsf1	-0.0682178	-1.32816	1.25995	0.0460605	2.85718
A_55_P2153887	Tatdn3	0.316333	0.0227627	0.29357	0.0460818	2.85672
A_52_P200925		0.859111	-0.846856	1.70597	0.0461273	2.85574
A_55_P2039771	Itgav	0.300024	-0.0898608	0.389884	0.0461565	2.85512
A_55_P2086811	Sp140	0.243781	-0.216048	0.459829	0.0462211	2.85373
A_55_P2133680		-0.691921	-3.37873	2.68681	0.046296	2.85213
A_55_P2019585	Klhl17	0.278814	-0.113903	0.392717	0.0463111	2.85181
A_52_P38627	Egf	-0.142608	-0.770672	0.628064	0.0463652	2.85065
A_55_P2041340	Atp5a1	0.553805	-0.537388	1.09119	0.0463931	2.85006
A_55_P2052882	Ankrd23	-0.8951	-2.27507	1.37997	0.0464018	2.84987
A_55_P1957159		-1.97038	-2.30429	0.333917	0.0464565	2.84871
A_55_P2070131		-1.17112	-1.57381	0.402683	0.0464631	2.84857
A_55_P2052116		0.26525	-0.506731	0.771981	0.0464764	2.84828
A_52_P229210		0.00998308	-1.95154	1.96152	0.0465029	2.84772
A_51_P116326	P2rx3	-0.107835	-0.824541	0.716706	0.0465075	2.84762
A_55_P2064243	Rhot2	-0.0709797	-1.05354	0.982564	0.046557	2.84657
A_51_P120615	Rabl3	0.285417	-0.115392	0.400809	0.0465666	2.84637
A_51_P108190	Rpl23	-0.676523	-1.17015	0.493625	0.046594	2.84579
A_51_P115953	Ctxn3	-1.03359	-1.67113	0.637547	0.0466067	2.84551
A_52_P221024		0.420024	-1.22743	1.64746	0.0466368	2.84488
A_51_P108659	Pon1	0.208406	-0.0247852	0.233191	0.0466434	2.84474
A_55_P2138177	Psd3	-0.176735	-0.962653	0.785918	0.0467241	2.84303
A_55_P1960375		-1.30215	-1.67331	0.371168	0.046754	2.8424
A_55_P2404223	Ccdc130	-0.0769786	-0.239396	0.162417	0.0468235	2.84093
A_55_P2023057	Dnajb2	0.327442	-0.467054	0.794497	0.0468328	2.84074
A_51_P118885	Amacr	0.5814	-0.262319	0.843719	0.0468984	2.83935
A_55_P2151506	Nudt9	-0.432504	-0.79934	0.366836	0.0469574	2.83811
A_55_P2037997	Trpm1	0.16806	-0.0959675	0.264028	0.0469654	2.83794
A_52_P174915	Gja1	0.0923059	-0.213175	0.305481	0.0469726	2.83779
A_52_P667477	Fyco1	-0.646408	-1.9379	1.29149	0.0469736	2.83777
A_55_P2080774	Qdpr	0.185807	-0.574573	0.76038	0.0469863	2.8375
A_52_P244132	Isoc1	0.197253	-0.262765	0.460018	0.0469918	2.83739
A_55_P2089288	Rnf121	0.20489	-0.0767527	0.281643	0.0470443	2.83629
A_55_P2070721	Rapgef1	0.00250046	-0.57208	0.574581	0.047054	2.83608
A_55_P2072080	Zfp142	0.0731876	-0.226055	0.299242	0.0470943	2.83524
A_30_P01025039		-0.00556266	-0.269056	0.263494	0.0471406	2.83427
A_55_P2132812		-0.591398	-1.40158	0.810178	0.047144	2.8342
A_51_P113072	Cdc123	0.343562	-0.251634	0.595196	0.0472353	2.83229
A_51_P108862	Cops7a	0.214716	-0.251952	0.466668	0.0472694	2.83158
A_51_P105017	Rad52	0.0614925	-0.33914	0.400632	0.0472969	2.831
A_52_P282762	Myd88	0.315339	-0.074309	0.389648	0.0473211	2.8305
A_55_P2049854	Araf	-0.0114034	-0.617839	0.606436	0.0473246	2.83043
A_55_P2112617	Smad4	-0.204103	-0.944832	0.740729	0.0473308	2.8303
A_51_P127841	Pdss1	0.276064	0.0371846	0.238879	0.047345	2.83
A_51_P128648	Uqcrc2	0.604096	-0.103051	0.707147	0.0473895	2.82908
A_55_P2058601		0.0360385	-0.165893	0.201932	0.0473921	2.82902
A_55_P2068812		0.902261	-0.199052	1.10131	0.0474163	2.82852
A_55_P2163744	Jph1	0.541723	-0.485623	1.02735	0.0474308	2.82822
A_30_P01029502		0.106844	-0.171358	0.278203	0.0475131	2.82651
A_55_P1989986	Fam149b	-0.921206	-1.48565	0.564441	0.047521	2.82634
A_55_P2156093		0.161865	-1.99153	2.15339	0.0475434	2.82588
A_55_P2041529	Eya4	0.269255	-0.450206	0.719461	0.0475501	2.82574
A_51_P117995	Pfkm	1.00592	0.0150405	0.990875	0.0475605	2.82553
A_51_P107090	BC031181	0.175344	-0.26544	0.440784	0.0476472	2.82373
A_51_P272106	Cirbp	0.494229	0.108386	0.385843	0.0477101	2.82243
A_55_P2106063	Ndufs2	1.16029	0.0848417	1.07545	0.0477508	2.82159
A_66_P139799	Cenpb	-0.382314	-1.19659	0.814278	0.0477862	2.82086
A_55_P2028600	Myh9	0.227915	-1.08627	1.31419	0.0477994	2.82059
A_51_P122035	Nipa1	0.180311	-0.296842	0.477152	0.0478043	2.82049
A_52_P58181	Suclg2	0.039279	-0.917679	0.956958	0.0478293	2.81998
A_55_P2134852	Cnot2	-0.22221	-0.66898	0.446771	0.047838	2.8198
A_66_P116360		0.103111	-0.246074	0.349185	0.0478414	2.81973
A_55_P2043837	Ftsjd2	-0.0734865	-0.646882	0.573395	0.0478674	2.81919
A_55_P1952186	2810403A07Rik	0.181638	-0.212927	0.394565	0.0479012	2.8185
A_55_P2112701		-0.377812	-2.93681	2.559	0.0479141	2.81823
A_52_P522754	Ebna1bp2	0.210926	-0.265424	0.47635	0.0479285	2.81794
A_51_P128648	Uqcrc2	0.570229	-0.101857	0.672086	0.0479743	2.817
A_52_P376106	Slc30a9	-0.472485	-1.37903	0.906547	0.0480105	2.81626
A_55_P2074197	Zbtb24	0.0304822	-0.130366	0.160848	0.0480278	2.8159
A_55_P1957876		-1.6958	-2.47963	0.783828	0.0480284	2.81589
A_55_P2130129	Kcnab1	0.0530113	-0.428849	0.48186	0.0481031	2.81436
A_55_P2142033	Clip4	0.0401642	-0.326715	0.366879	0.0481369	2.81367
A_51_P509098	Asah1	0.0268403	-0.756744	0.783584	0.0481413	2.81358
A_55_P1985463		0.214963	-0.947084	1.16205	0.0481572	2.81326
A_55_P2114785		-0.0199264	-0.676086	0.656159	0.048171	2.81297
A_55_P2015632	Gm5766	-0.800126	-1.25377	0.45364	0.0481727	2.81294
A_55_P2085974	Igf1	-0.230189	-0.840294	0.610105	0.0481823	2.81274
A_55_P2084344		0.406133	-0.763224	1.16936	0.0481825	2.81274
A_51_P121455	Slc25a39	-0.121027	-0.895147	0.77412	0.0481906	2.81257
A_51_P347452	Htatsf1	0.966635	0.499084	0.467551	0.0482195	2.81198
A_30_P01028392		0.252441	-0.138851	0.391292	0.0482335	2.8117
A_52_P245766		-0.0132037	-0.746718	0.733515	0.04824	2.81157
A_51_P108183	Tnmd	-0.129241	-0.418667	0.289426	0.0482693	2.81097
A_51_P482503	Tpd52l1	-0.328286	-0.797404	0.469118	0.0483175	2.80999
A_51_P334942	Aldh1a1	-0.293491	-1.03225	0.738763	0.0483414	2.8095
A_55_P2075996	Cpne1	0.0900854	-0.525879	0.615965	0.0483479	2.80937
A_52_P365660	Lrrc4c	0.194091	-0.652929	0.84702	0.0483622	2.80908
A_51_P192589	Pno1	-0.0892029	-1.01502	0.925813	0.0483724	2.80887
A_55_P2045818		-2.13338	-3.11704	0.983666	0.048379	2.80874
A_55_P2065040		-1.41791	-1.91338	0.495472	0.0483809	2.8087
A_30_P01023221		0.113345	-0.131866	0.245211	0.04843	2.8077
A_55_P1979551	Pitrm1	-0.0147421	-1.04834	1.03359	0.0484344	2.80762
A_55_P2037141	Jsrp1	0.718788	0.139504	0.579284	0.0484791	2.80671
A_52_P601958	Mtch2	-0.0957506	-0.389727	0.293977	0.0485077	2.80613
A_51_P170911	Ptpn9	0.0841096	-0.238396	0.322506	0.048551	2.80525
A_51_P464576	Psen1	0.114513	-0.546595	0.661108	0.0485812	2.80464
A_30_P01025544		-0.291763	-0.819323	0.527559	0.0485954	2.80436
A_52_P175304	Yme1l1	-0.166623	-0.478729	0.312106	0.0486095	2.80407
A_52_P408438	Arpp19	-0.102452	-0.502746	0.400294	0.0486273	2.80371
A_52_P121	Osgepl1	-0.0432921	-0.636906	0.593614	0.0486444	2.80337
A_55_P2065799	Naa50	-0.345696	-1.03768	0.691989	0.0486498	2.80326
A_55_P1959480	Urgcp	0.210564	-0.100893	0.311457	0.0486632	2.80299
A_55_P2186439	2500003M10Rik	0.00810466	-0.901356	0.909461	0.0486745	2.80276
A_51_P360918	Ehd3	0.286528	0.0505813	0.235947	0.0486918	2.80241
A_55_P1963915	Gm7298	0.101971	-0.132896	0.234867	0.0487411	2.80142
A_55_P2056774	Hsd17b14	0.409248	-0.0508027	0.460051	0.0487874	2.80049
A_30_P01026131		0.0581876	-0.320181	0.378369	0.0488031	2.80017
A_55_P1964309	Mlf2	0.220589	-0.366502	0.587092	0.0488812	2.7986
A_52_P676461	Lpgat1	-0.133666	-0.456018	0.322352	0.0489729	2.79676
A_52_P472660	Smurf2	-0.142874	-0.643946	0.501072	0.0489855	2.79651
A_51_P112355	Igtp	0.308169	-0.227989	0.536159	0.0489934	2.79635
A_51_P495232	Gpx8	0.330968	-0.0809532	0.411922	0.0490569	2.79508
A_55_P2044202	Vps29	0.00961311	-0.26102	0.270634	0.049079	2.79464
A_51_P312149	Zfr	0.0863938	-0.189812	0.276206	0.0490792	2.79464
A_51_P369897	Zfp410	0.346004	-0.287516	0.63352	0.0491254	2.79372
A_55_P2060854		-1.40101	-2.28751	0.886499	0.0491256	2.79371
A_30_P01019445		0.317692	-0.040256	0.357948	0.0491338	2.79355
A_51_P416858	Myl1	0.076644	-0.85753	0.934174	0.0491347	2.79353
A_55_P2024625	Gm1987	1.12363	0.246251	0.877375	0.0491481	2.79326
A_30_P01019266		-0.166381	-0.424805	0.258425	0.0491636	2.79295
A_30_P01020576		0.117295	-0.144353	0.261648	0.0491666	2.79289
A_55_P1975021	Rad18	0.211258	-0.0727343	0.283993	0.0492575	2.79108
A_55_P2008176	Zscan12	-0.539283	-0.919418	0.380134	0.049285	2.79054
A_30_P01024766		-0.0289488	-0.280939	0.25199	0.0494282	2.7877
A_55_P2041521	Doxl2	-0.0827771	-0.334483	0.251706	0.0494324	2.78761
A_30_P01025874		-0.00608784	-0.539136	0.533049	0.0494411	2.78744
A_51_P110931	Znrd1as	-0.0644633	-0.268167	0.203704	0.0494438	2.78739
A_52_P351669	Gcc2	0.0117565	-0.511859	0.523616	0.0494446	2.78737
A_52_P637353	Zbtb43	0.0768103	-0.191452	0.268262	0.0494553	2.78716
A_51_P336952	Cryl1	0.416723	0.293829	0.122894	0.0494983	2.78631
A_51_P113784	Prpf19	0.807178	-0.365117	1.1723	0.0495076	2.78613
A_51_P140819	Wdr36	0.0143972	-0.242581	0.256978	0.049569	2.78491
A_51_P110814	Nudt9	-0.407964	-0.862159	0.454195	0.0495702	2.78489
A_55_P2123047	Zfp867	0.265716	-0.155143	0.420859	0.0496224	2.78386
A_52_P413584	Nrip1	0.0863433	-0.322453	0.408796	0.0496332	2.78365
A_51_P126177	Map1lc3b	0.455826	-0.289888	0.745714	0.0496355	2.7836
A_66_P122372	Ppp4r2	-0.211296	-0.681781	0.470486	0.0496639	2.78304
A_55_P2062707	Gm2382	-0.273004	-0.752219	0.479214	0.0496663	2.78299
A_51_P363103	Blvra	0.0555275	-0.0809137	0.136441	0.0496853	2.78262
A_52_P238242	Sertad2	-0.0389769	-0.46467	0.425693	0.0496927	2.78247
A_55_P2049582	Apbb3	0.14677	-0.220397	0.367167	0.0497143	2.78205
A_52_P249588	D1Bwg0212e	0.286012	-0.278996	0.565008	0.0497179	2.78198
A_55_P1996086	Gm14325	-0.148427	-0.568328	0.419901	0.0497315	2.78171
A_51_P113784	Prpf19	0.776416	-0.384086	1.1605	0.0497336	2.78167
A_55_P1982817		-1.03338	-1.39592	0.362535	0.0497728	2.7809
A_51_P236324	Gtf2e1	-0.269355	-0.642731	0.373377	0.0497784	2.78079
A_52_P228236	Tfrc	-0.627152	-1.51737	0.890215	0.0498005	2.78035
A_55_P2125868		0.203427	-0.648904	0.852331	0.0498137	2.78009
A_52_P654437		-0.383793	-3.21093	2.82714	0.0498295	2.77978
A_55_P1996509	Rpl29	-1.1629	-1.68226	0.519358	0.0498634	2.77912
A_55_P2015687	D14Ertd668e	0.118861	-0.225513	0.344373	0.0498911	2.77858
A_51_P446558	1810026J23Rik	0.100174	-0.671296	0.77147	0.0499093	2.77822
A_30_P01031327		-0.0141113	-0.237792	0.223681	0.0499923	2.7766
A_52_P497188	Prrg1	-0.228179	-0.472806	0.244628	0.050007	2.77631
A_51_P308254	Surf2	-0.0555806	-0.484739	0.429159	0.0500839	2.77481
A_55_P2035757	Gm8884	0.162392	-0.121503	0.283894	0.0500868	2.77475
A_66_P119350	2310040G24Rik	0.1684	-0.573538	0.741938	0.050243	2.77171
A_51_P270891	1700056E22Rik	-0.0308251	-0.256369	0.225544	0.0502498	2.77158
A_55_P1986174	D330012F22Rik	0.0497059	-0.278469	0.328175	0.0502579	2.77142
A_51_P282179	Mtor	-0.180774	-0.91468	0.733906	0.0502597	2.77138
A_51_P134007	Ncl	-0.312409	-1.58171	1.2693	0.050282	2.77095
A_51_P109335	Copa	0.112834	-0.55147	0.664304	0.0503	2.7706
A_51_P327021	Zbtb25	-0.256857	-0.629398	0.37254	0.0503504	2.76962
A_51_P114817	Ccna1	0.0153289	-0.5965	0.611829	0.0503597	2.76944
A_52_P269016	Nek9	0.115969	-0.596601	0.71257	0.0503684	2.76928
A_51_P360492	Mcm6	0.415589	0.171803	0.243786	0.0503922	2.76881
A_65_P12530	Pde4d	0.050453	-0.553493	0.603946	0.0504003	2.76866
A_55_P2181508	Gm10653	-1.72947	-2.12709	0.397623	0.0505106	2.76652
A_52_P621064	Nmt1	0.271505	-0.178831	0.450336	0.0505959	2.76488
A_55_P1979221	Txndc9	0.14524	-0.371949	0.517189	0.0506281	2.76426
A_52_P474089	Capn6	0.184559	-0.303374	0.487933	0.0506301	2.76422
A_52_P219966	Spg21	0.186762	-0.499354	0.686116	0.050673	2.76339
A_51_P270364	Mmaa	0.621307	0.24827	0.373037	0.0506761	2.76333
A_51_P395921	Uchl4	-0.110516	-0.696717	0.586201	0.0507209	2.76247
A_55_P2093650		-0.0917352	-2.48489	2.39315	0.0508165	2.76064
A_55_P2122643	Dtymk	0.00722163	-0.332821	0.340042	0.0509225	2.7586
A_55_P1965194	Fbxl5	-0.107402	-0.732393	0.624991	0.0509259	2.75854
A_55_P2040951	Actc1	0.902273	-0.748439	1.65071	0.0509505	2.75807
A_51_P117995	Pfkm	0.89634	0.0310713	0.865269	0.0509607	2.75787
A_55_P2183549	Gm5561	-1.26662	-1.91715	0.650523	0.0509669	2.75775
A_51_P369200	Tpx2	0.187341	-0.132419	0.31976	0.0509902	2.75731
A_51_P428364	Psma6	-0.526295	-1.30071	0.774412	0.0509939	2.75724
A_51_P184284	Dld	-0.195873	-1.15674	0.960866	0.0509943	2.75723
A_55_P2097736	Patz1	0.28849	-0.0724075	0.360897	0.0510475	2.75622
A_55_P2008277	Tcp10c	0.128184	-0.237865	0.36605	0.0510984	2.75524
A_51_P295085	Ogn	-0.153666	-1.2996	1.14593	0.0511614	2.75405
A_66_P138929	Lox	0.165937	-0.0838856	0.249823	0.0511655	2.75397
A_51_P184969	Rilpl1	0.512106	-0.775882	1.28799	0.0511732	2.75382
A_66_P115406	Pabpc1	-1.25947	-1.55142	0.291951	0.0512933	2.75154
A_55_P2096657		0.773794	-0.264942	1.03874	0.0513448	2.75056
A_55_P1959838		-0.804155	-1.34511	0.540957	0.0513915	2.74968
A_55_P2095909	Lamtor3	-0.241123	-0.585024	0.343901	0.0514069	2.74938
A_51_P110841	Mrps35	0.00832418	-0.388098	0.396422	0.0514138	2.74925
A_55_P2133845	Eid2b	0.309936	0.0958745	0.214062	0.0514188	2.74916
A_52_P552665	Fzd7	0.217585	-0.598197	0.815782	0.0514476	2.74861
A_55_P2008898		0.478371	-0.567161	1.04553	0.0514544	2.74849
A_30_P01021530		0.522829	-0.767081	1.28991	0.051456	2.74846
A_51_P129012	B2m	0.77299	-0.021624	0.794614	0.0514628	2.74833
A_55_P2013273		0.152428	-1.48604	1.63846	0.0514731	2.74813
A_51_P371675	Slc7a6os	0.140416	-0.13582	0.276236	0.0514769	2.74806
A_30_P01023715		0.1294	-0.0977225	0.227123	0.0515003	2.74762
A_55_P2005680	Ipo11	-0.0270705	-0.615191	0.58812	0.0515139	2.74736
A_30_P01019920		-0.0218337	-0.585075	0.563241	0.0515228	2.74719
A_51_P305532	Eif2s3x	0.0784855	-0.470378	0.548863	0.0515351	2.74696
A_51_P114049	Tmem109	0.887592	0.326378	0.561214	0.0515499	2.74668
A_51_P380178	Id3	0.502101	-0.287117	0.789218	0.0515532	2.74662
A_51_P107090	BC031181	0.165344	-0.263603	0.428947	0.0515559	2.74657
A_30_P01024929		-0.0989932	-0.322432	0.223439	0.0515861	2.746
A_55_P2150976		0.877971	0.385086	0.492885	0.0516731	2.74436
A_51_P259861	Mettl9	-1.04079	-1.33978	0.298985	0.0516869	2.7441
A_55_P2034110	Tgm2	0.175125	-0.496024	0.671149	0.051688	2.74408
A_55_P1993049	Gm4076	-1.25302	-3.37572	2.1227	0.0516929	2.74399
A_51_P339503	Cct4	-0.621269	-1.46215	0.840877	0.0516995	2.74386
A_52_P558859	Rras2	0.0207759	-0.233955	0.254731	0.0517175	2.74353
A_52_P579531	Pdlim3	0.241677	-0.598011	0.839688	0.0517448	2.74301
A_55_P2085835	5330417C22Rik	0.160156	-0.0844639	0.24462	0.0517493	2.74293
A_30_P01029402		0.0226811	-0.137374	0.160055	0.0517923	2.74212
A_66_P113556	Wnt16	0.199332	-0.0320731	0.231405	0.0518069	2.74185
A_55_P2141709	Gabarapl2	0.145663	-0.148358	0.294021	0.0518231	2.74154
[truncated: 29,879 more rows]
